# Supplementary material for: SARS-CoV-2 Monitoring in Wastewater Reveals Novel Variants and Biomarkers of Infection
Source: Viruses. 2022 Sep 13;14(9):2032. doi: 10.3390/v14092032 (PMC9503862; doi:10.3390/v14092032)
Supplement: Supplementary file 1 [file viruses-14-02032-s001.zip]

Archive with 3 entries (3 files):
- Suppl doc.pdf
- Table S1.xlsx
- 070522_WW Suppl figures.pdf
