# Supplementary material for: SARS-CoV-2 Monitoring in Wastewater Reveals Novel Variants and Biomarkers of Infection
Source: Viruses. 2022 Sep 13;14(9):2032. doi: 10.3390/v14092032 (PMC9503862; doi:10.3390/v14092032)
Supplement: Supplementary file 1 [file viruses-14-02032-s001.zip › Table S1.xlsx]

## Sheet: Genus level
Index	c-1	c-2	c-3	c-4	c-5	t-1	t-2	t-3	t-4	t-5		index	c-1	c-2	c-3	c-4	c-5	t-1	t-2	t-3	t-4	t-5
Site	Dormitory	Dormitory	Dormitory	Dormitory	Dormitory	Toledo WW	Toledo WW	Toledo WW	Toledo WW	Toledo WW		Site	Dormitory	Dormitory	Dormitory	Dormitory	Dormitory	Toledo WW	Toledo WW	Toledo WW	Toledo WW	Toledo WW
Date	2021-03-28	2021-03-29	2021-03-28	2021-03-28	2021-03-29	2020-10-28	2020-10-25	2020-10-20	2020-10-13	2020-10-04		Date	2021-03-28	2021-03-29	3/282/021	2021-03-28	2021-03-29	2020-10-28	2020-10-25	2020-10-20	2020-10-13	2020-10-04
Location	Covid Sewage Location-1	Covid Sewage Location-2	Covid Sewage Location-3	Covid Sewage Location-4	Covid Sewage Location-5	Toledo Wastewater	Toledo Wastewater	Toledo Wastewater	Toledo Wastewater	Toledo Wastewater		Location	Covid Sewage Location-1	Covid Sewage Location-2	Covid Sewage Location-3	Covid Sewage Location-4	Covid Sewage Location-5	Toledo Wastewater	Toledo Wastewater	Toledo Wastewater	Toledo Wastewater	Toledo Wastewater
Detail	Covid Sewage	Covid Sewage	Covid Sewage	Covid Sewage	Covid Sewage	Wastewater	Wastewater	Wastewater	Wastewater	Wastewater		Detail	Covid Sewage	Covid Sewage	Covid Sewage	Covid Sewage	Covid Sewage	Wastewater	Wastewater	Wastewater	Wastewater	Wastewater
Covid19	75998.7	102063	92435.5	46383.5	40191.3	15465.3	63201.4	741.632	446.186	3105.91		Covid19	75998.7	102063	92435.5	46383.5	40191.3	15465.3	63201.4	741.632	446.186	3105.91
Genus level classification (16S rRNA gene sequencing read numbers)												Genus level relative abundance
k__Bacteria;p__Proteobacteria;c__Gammaproteobacteria;o__Pseudomonadales;f__Moraxellaceae;g__Acinetobacter	11495	5192	5940	11287	13349	4197	10213	7389	3678	2267		f__Moraxellaceae;g__Acinetobacter	0.249555	0.108266	0.131894	0.227276	0.315177	0.0811406	0.165639	0.141503	0.0681843	0.0447909
k__Bacteria;p__Firmicutes;c__Bacilli;o__Lactobacillales;f__Carnobacteriaceae;__	449	3637	132	185	1875	5316	5241	5216	5193	3904		f__Carnobacteriaceae;__	0.00974773	0.0758404	0.00293099	0.00372518	0.0442697	0.102774	0.0850011	0.0998889	0.0962701	0.0771343
k__Bacteria;p__Proteobacteria;c__Betaproteobacteria;o__Burkholderiales;f__Comamonadaceae;g__Acidovorax	1065	2184	2690	6429	3208	1265	1704	1717	1460	1300		f__Comamonadaceae;g__Acidovorax	0.023121	0.0455417	0.05973	0.129455	0.0757426	0.0244563	0.0276363	0.0328814	0.0270661	0.0256851
k__Bacteria;p__Actinobacteria;c__Actinobacteria;o__Bifidobacteriales;f__Bifidobacteriaceae;g__Bifidobacterium	1731	4912	2772	2655	888	1669	1478	1222	1632	2442		f__Bifidobacteriaceae;g__Bifidobacterium	0.0375798	0.102427	0.0615508	0.0534614	0.0209661	0.0322668	0.0239709	0.0234019	0.0302547	0.0482485
k__Bacteria;p__Firmicutes;c__Clostridia;o__Clostridiales;f__Lachnospiraceae;g__Blautia	3304	3713	3389	1752	1622	1292	1964	856	1068	1579		f__Lachnospiraceae;g__Blautia	0.0717294	0.0774251	0.0752509	0.0352785	0.0382963	0.0249783	0.0318531	0.0163928	0.019799	0.0311975
k__Bacteria;p__Fusobacteria;c__Fusobacteriia;o__Fusobacteriales;f__Leptotrichiaceae;g__Leptotrichia	0	18	9	18	13	7792	3797	2189	2747	3357		f__Leptotrichiaceae;g__Leptotrichia	0	0.000375344	0.00019984	0.00036245	0.000306937	0.150643	0.0615816	0.0419204	0.0509251	0.0663268
k__Bacteria;p__Proteobacteria;c__Gammaproteobacteria;o__Enterobacteriales;f__Enterobacteriaceae;__	423	171	1296	334	244	2816	2855	2411	2746	3088		f__Enterobacteriaceae;__	0.00918327	0.00356577	0.028777	0.00672546	0.00576097	0.0544418	0.0463038	0.0461718	0.0509065	0.061012
k__Bacteria;p__Proteobacteria;c__Gammaproteobacteria;o__Pseudomonadales;f__Pseudomonadaceae;g__Pseudomonas	9288	1300	350	531	1408	204	226	302	386	207		f__Pseudomonadaceae;g__Pseudomonas	0.201641	0.0271082	0.00777156	0.0106923	0.0332436	0.00394393	0.00366538	0.00578345	0.00715583	0.00408986
k__Bacteria;p__Firmicutes;c__Clostridia;o__Clostridiales;f__Ruminococcaceae;g__Faecalibacterium	2009	2252	2441	877	1109	1267	1384	663	812	1255		f__Ruminococcaceae;g__Faecalibacterium	0.0436151	0.0469597	0.0542011	0.0176594	0.0261841	0.0244949	0.0224464	0.0126968	0.0150532	0.024796
k__Bacteria;p__Proteobacteria;c__Epsilonproteobacteria;o__Campylobacterales;f__Campylobacteraceae;g__Arcobacter	1916	1814	264	84	1075	591	1839	2202	1155	558		f__Campylobacteraceae;g__Arcobacter	0.0415961	0.0378263	0.00586198	0.00169143	0.0253813	0.0114258	0.0298258	0.0421694	0.0214119	0.0110248
k__Bacteria;p__Bacteroidetes;c__Flavobacteriia;o__Flavobacteriales;f__[Weeksellaceae];g__Cloacibacterium	279	814	1340	4072	299	379	816	1229	622	404		f__[Weeksellaceae];g__Cloacibacterium	0.00605705	0.0169739	0.029754	0.0819943	0.00705955	0.00732721	0.0132343	0.0235359	0.0115309	0.00798214
k__Bacteria;p__Firmicutes;c__Bacilli;o__Lactobacillales;f__Streptococcaceae;g__Streptococcus	507	540	2919	927	159	1309	1166	688	888	1109		f__Streptococcaceae;g__Streptococcus	0.0110069	0.0112603	0.0648148	0.0186662	0.00375407	0.0253069	0.0189108	0.0131755	0.0164621	0.0219114
k__Bacteria;p__Actinobacteria;c__Actinobacteria;o__Actinomycetales;f__Actinomycetaceae;g__	129	26	46	391	435	1989	1639	1592	2446	2093		f__Actinomycetaceae;g__	0.00280057	0.000542164	0.00102141	0.00787322	0.0102706	0.0384534	0.0265821	0.0304876	0.045345	0.041353
k__Bacteria;__;__;__;__;__	12	40	282	33	28	1610	1654	2307	2859	1908		k__Bacteria;__;__;__;__;__	0.000260518	0.000834098	0.00626166	0.000664492	0.000661095	0.0311261	0.0268254	0.0441802	0.0530014	0.0376978
k__Bacteria;p__Firmicutes;c__Clostridia;o__Clostridiales;f__Lachnospiraceae;__	1331	1600	1488	1037	733	447	777	317	421	523		f__Lachnospiraceae;__	0.0288958	0.0333639	0.0330402	0.0208812	0.0173065	0.00864186	0.0126018	0.0060707	0.00780468	0.0103333
k__Bacteria;p__Proteobacteria;c__Gammaproteobacteria;o__Aeromonadales;f__Aeromonadaceae;g__Aeromonas	463	682	1208	370	1307	375	802	1131	732	562		f__Aeromonadaceae;g__Aeromonas	0.0100517	0.0142214	0.026823	0.00745036	0.030859	0.00724988	0.0130072	0.0216592	0.0135701	0.0111039
k__Bacteria;p__Firmicutes;c__Bacilli;o__Lactobacillales;f__Streptococcaceae;g__Lactococcus	97	56	36	35	57	2304	1200	1704	1427	1335		f__Streptococcaceae;g__Lactococcus	0.00210586	0.00116774	0.000799361	0.000704764	0.0013458	0.0445433	0.0194622	0.0326324	0.0264543	0.0263766
k__Bacteria;p__Proteobacteria;c__Betaproteobacteria;o__Burkholderiales;f__Comamonadaceae;g__Comamonas	1335	942	725	1851	1099	182	242	378	285	189		f__Comamonadaceae;g__Comamonas	0.0289827	0.019643	0.0160982	0.037272	0.025948	0.00351861	0.00392488	0.00723888	0.00528345	0.00373422
k__Bacteria;p__Bacteroidetes;c__Bacteroidia;o__Bacteroidales;f__Bacteroidaceae;g__Bacteroides	1513	154	2145	666	850	76	313	429	321	291		f__Bacteroidaceae;g__Bacteroides	0.032847	0.00321128	0.0476286	0.0134107	0.0200689	0.00146931	0.00507639	0.00821556	0.00595084	0.00574951
k__Bacteria;p__Actinobacteria;c__Actinobacteria;o__Actinomycetales;f__Nocardiaceae;g__Rhodococcus	232	1973	191	1863	262	574	513	248	453	333		f__Nocardiaceae;g__Rhodococcus	0.00503669	0.0411419	0.00424105	0.0375136	0.00618596	0.0110971	0.00832009	0.00474932	0.00839791	0.00657934
k__Bacteria;p__Proteobacteria;c__Gammaproteobacteria;o__Aeromonadales;f__Aeromonadaceae;g__Tolumonas	0	62	614	106	24	498	1543	1675	962	1554		f__Aeromonadaceae;g__Tolumonas	0	0.00129285	0.0136335	0.00213443	0.000566653	0.00962784	0.0250251	0.0320771	0.017834	0.0307036
k__Bacteria;p__Proteobacteria;c__Betaproteobacteria;o__Burkholderiales;f__Comamonadaceae;__	333	699	467	1055	588	353	543	453	486	306		f__Comamonadaceae;__	0.00722939	0.0145759	0.0103695	0.0212436	0.013883	0.00682455	0.00880664	0.00867517	0.00900968	0.00604588
k__Bacteria;p__Bacteroidetes;c__Bacteroidia;o__Bacteroidales;f__Porphyromonadaceae;g__Macellibacteroides	52	69	120	65	135	575	649	1696	1148	798		f__Porphyromonadaceae;g__Macellibacteroides	0.00112891	0.00143882	0.00266454	0.00130885	0.00318742	0.0111165	0.0105258	0.0324792	0.0212821	0.0157667
k__Bacteria;p__Firmicutes;c__Clostridia;o__Clostridiales;f__Eubacteriaceae;g__Acetobacterium	0	81	0	4	33	549	528	719	1475	1772		f__Eubacteriaceae;g__Acetobacterium	0	0.00168905	0	8.05445e-05	0.000779147	0.0106138	0.00856337	0.0137692	0.0273442	0.0350108
k__Bacteria;p__Firmicutes;c__Clostridia;o__Clostridiales;f__Lachnospiraceae;g__[Ruminococcus]	584	612	717	567	311	297	562	248	254	429		f__Lachnospiraceae;g__[Ruminococcus]	0.0126786	0.0127617	0.0159206	0.0114172	0.00734287	0.0057419	0.00911479	0.00474932	0.00470876	0.00847608
k__Bacteria;p__Firmicutes;c__Clostridia;o__Clostridiales;f__Lachnospiraceae;g__Roseburia	777	649	1222	339	491	199	315	101	148	159		f__Lachnospiraceae;g__Roseburia	0.0168686	0.0135332	0.0271338	0.00682614	0.0115928	0.00384727	0.00510883	0.0019342	0.00274369	0.00314149
k__Bacteria;p__Proteobacteria;c__Betaproteobacteria;o__Rhodocyclales;f__Rhodocyclaceae;g__Propionivibrio	25	131	98	39	96	691	747	800	941	922		f__Rhodocyclaceae;g__Propionivibrio	0.000542747	0.00273167	0.00217604	0.000785309	0.00226661	0.0133591	0.0121152	0.0153204	0.0174447	0.0182167
k__Bacteria;p__Firmicutes;c__Clostridia;o__Clostridiales;f__Lachnospiraceae;g__Coprococcus	556	808	627	401	476	269	299	127	113	142		f__Lachnospiraceae;g__Coprococcus	0.0120707	0.0168488	0.0139222	0.00807458	0.0112386	0.00520058	0.00484933	0.00243211	0.00209484	0.0028056
k__Bacteria;p__Proteobacteria;c__Gammaproteobacteria;o__Pseudomonadales;f__Moraxellaceae;g__Enhydrobacter	17	26	89	299	91	541	1214	895	630	273		f__Moraxellaceae;g__Enhydrobacter	0.000369068	0.000542164	0.0019762	0.0060207	0.00214856	0.0104592	0.0196893	0.0171397	0.0116792	0.00539387
k__Bacteria;p__Proteobacteria;c__Deltaproteobacteria;o__Desulfovibrionales;f__Desulfovibrionaceae;g__Desulfovibrio	22	74	77	30	21	497	293	576	827	1434		f__Desulfovibrionaceae;g__Desulfovibrio	0.000477617	0.00154308	0.00170974	0.000604084	0.000495821	0.00960851	0.00475202	0.0110307	0.0153313	0.0283326
k__Bacteria;p__Proteobacteria;c__Alphaproteobacteria;o__Rhodobacterales;f__Rhodobacteraceae;g__Paracoccus	164	335	177	495	774	167	217	233	608	319		f__Rhodobacteraceae;g__Paracoccus	0.00356042	0.00698557	0.00393019	0.00996738	0.0182745	0.00322861	0.00351941	0.00446206	0.0112714	0.00630273
k__Bacteria;p__Firmicutes;c__Clostridia;o__Clostridiales;f__Ruminococcaceae;g__Ruminococcus	278	209	546	105	432	354	403	208	538	440		f__Ruminococcaceae;g__Ruminococcus	0.00603534	0.00435816	0.0121236	0.00211429	0.0101997	0.00684389	0.00653605	0.0039833	0.00997368	0.00869342
k__Bacteria;p__Firmicutes;c__Clostridia;o__Clostridiales;f__Peptostreptococcaceae;g__Clostridium	88	691	70	431	98	364	393	234	629	463		f__Peptostreptococcaceae;g__Clostridium	0.00191047	0.014409	0.00155431	0.00867867	0.00231383	0.00703722	0.00637387	0.00448121	0.0116607	0.00914785
k__Bacteria;p__Proteobacteria;c__Gammaproteobacteria;o__Thiotrichales;f__Thiotrichaceae;g__Thiothrix	0	0	0	0	9	394	1067	414	773	639		f__Thiotrichaceae;g__Thiothrix	0	0	0	0	0.000212495	0.00761721	0.0173051	0.0079283	0.0143302	0.0126252
k__Bacteria;p__Proteobacteria;c__Betaproteobacteria;o__Neisseriales;f__Neisseriaceae;g__Uruburuella	59	10	101	78	0	564	507	586	605	629		f__Neisseriaceae;g__Uruburuella	0.00128088	0.000208524	0.00224265	0.00157062	0	0.0109038	0.00822278	0.0112222	0.0112158	0.0124276
k__Bacteria;p__Firmicutes;c__Clostridia;o__Clostridiales;f__Peptostreptococcaceae;g__	218	507	303	241	216	293	276	194	269	344		f__Peptostreptococcaceae;g__	0.00473275	0.0105722	0.00672795	0.0048528	0.00509987	0.00566457	0.0044763	0.00371519	0.00498684	0.00679667
k__Bacteria;p__Firmicutes;c__Clostridia;o__Clostridiales;f__Lachnospiraceae;g__	587	457	391	458	219	57	182	67	86	124		f__Lachnospiraceae;g__	0.0127437	0.00952957	0.00868194	0.00922234	0.0051707	0.00110198	0.00295177	0.00128308	0.0015943	0.00244996
k__Bacteria;p__Firmicutes;c__Clostridia;o__Clostridiales;f__Ruminococcaceae;g__Gemmiger	191	412	256	269	109	263	299	139	214	309		f__Ruminococcaceae;g__Gemmiger	0.00414659	0.00859121	0.00568434	0.00541662	0.00257355	0.00508458	0.00484933	0.00266192	0.00396722	0.00610515
k__Bacteria;p__Firmicutes;c__Erysipelotrichi;o__Erysipelotrichales;f__Erysipelotrichaceae;g__	461	455	351	329	185	132	149	65	85	125		f__Erysipelotrichaceae;g__	0.0100082	0.00948786	0.00779376	0.00662478	0.00436795	0.00255196	0.00241656	0.00124478	0.00157577	0.00246972
k__Bacteria;p__Proteobacteria;c__Betaproteobacteria;o__Rhodocyclales;f__Rhodocyclaceae;g__Zoogloea	27	241	442	89	97	91	420	322	446	287		f__Rhodocyclaceae;g__Zoogloea	0.000586166	0.00502544	0.00981437	0.00179211	0.00229022	0.0017593	0.00681177	0.00616646	0.00826814	0.00567048
k__Bacteria;p__Firmicutes;c__Clostridia;o__Clostridiales;f__Clostridiaceae;g__Clostridium	131	276	303	149	136	285	261	246	394	246		f__Clostridiaceae;g__Clostridium	0.00284399	0.00575528	0.00672795	0.00300028	0.00321103	0.00550991	0.00423303	0.00471102	0.00730414	0.00486041
k__Bacteria;p__Firmicutes;c__Clostridia;o__Clostridiales;f__Lachnospiraceae;g__Dorea	333	404	370	247	190	129	223	69	112	191		f__Lachnospiraceae;g__Dorea	0.00722939	0.00842439	0.00821565	0.00497362	0.004486	0.00249396	0.00361672	0.00132138	0.0020763	0.00377373
k__Bacteria;p__Firmicutes;c__Erysipelotrichi;o__Erysipelotrichales;f__Erysipelotrichaceae;g__[Eubacterium]	84	409	463	85	175	275	233	147	131	259		f__Erysipelotrichaceae;g__[Eubacterium]	0.00182363	0.00852865	0.0102807	0.00171157	0.00413184	0.00531658	0.00377891	0.00281512	0.00242853	0.00511726
k__Bacteria;p__Actinobacteria;c__Actinobacteria;o__Actinomycetales;f__Mycobacteriaceae;g__Mycobacterium	0	117	0	32	13	329	426	253	348	641		f__Mycobacteriaceae;g__Mycobacterium	0	0.00243974	0	0.000644356	0.000306937	0.00636056	0.00690908	0.00484507	0.00645137	0.0126647
k__Bacteria;p__Firmicutes;c__Clostridia;o__Clostridiales;f__Veillonellaceae;g__Dialister	163	297	210	583	164	105	194	52	69	110		f__Veillonellaceae;g__Dialister	0.00353871	0.00619318	0.00466294	0.0117394	0.00387213	0.00202997	0.00314639	0.000995825	0.00127915	0.00217335
k__Bacteria;p__Proteobacteria;c__Betaproteobacteria;o__Burkholderiales;f__Comamonadaceae;g__Hylemonella	42	180	84	95	1181	0	21	38	62	47		f__Comamonadaceae;g__Hylemonella	0.000911815	0.00375344	0.00186517	0.00191293	0.027884	0	0.000340588	0.000727718	0.00114938	0.000928615
k__Bacteria;p__Bacteroidetes;c__Flavobacteriia;o__Flavobacteriales;f__[Weeksellaceae];g__Chryseobacterium	189	53	67	1090	217	34	64	15	17	16		f__[Weeksellaceae];g__Chryseobacterium	0.00410317	0.00110518	0.0014877	0.0219484	0.00512348	0.000657322	0.00103798	0.000287257	0.000315153	0.000316124
k__Bacteria;p__Firmicutes;c__Clostridia;o__Clostridiales;f__Veillonellaceae;g__Megasphaera	176	169	244	61	79	172	297	120	183	228		f__Veillonellaceae;g__Megasphaera	0.00382094	0.00352406	0.00541789	0.0012283	0.00186523	0.00332528	0.00481689	0.00229806	0.00339253	0.00450477
k__Bacteria;p__Proteobacteria;c__Alphaproteobacteria;o__Rhizobiales;f__Rhizobiaceae;g__Agrobacterium	0	585	328	432	66	0	7	85	7	84		f__Rhizobiaceae;g__Agrobacterium	0	0.0121987	0.00728306	0.0086988	0.00155829	0	0.000113529	0.00162779	0.000129769	0.00165965
k__Bacteria;p__Proteobacteria;c__Alphaproteobacteria;o__Rhodobacterales;f__Rhodobacteraceae;g__Rhodobacter	0	206	46	79	138	179	302	193	304	254		f__Rhodobacteraceae;g__Rhodobacter	0	0.0042956	0.00102141	0.00159075	0.00325825	0.00346061	0.00489799	0.00369604	0.00563568	0.00501847
k__Bacteria;p__Firmicutes;c__Clostridia;o__Clostridiales;f__;g__	63	120	110	38	97	195	224	233	319	201		f__;g__	0.00136772	0.00250229	0.00244249	0.000765173	0.00229022	0.00376994	0.00363294	0.00446206	0.00591376	0.00397131
k__Bacteria;p__Firmicutes;c__Clostridia;o__Clostridiales;f__Veillonellaceae;g__Selenomonas	47	0	1160	0	0	27	34	14	33	53		f__Veillonellaceae;g__Selenomonas	0.00102036	0	0.0257572	0	0	0.000521991	0.000551429	0.000268107	0.000611768	0.00104716
k__Bacteria;p__Proteobacteria;c__Betaproteobacteria;o__Rhodocyclales;f__Rhodocyclaceae;__	0	0	166	77	0	142	194	282	343	302		f__Rhodocyclaceae;__	0	0	0.00368594	0.00155048	0	0.00274529	0.00314639	0.00540044	0.00635868	0.00596685
k__Bacteria;p__Bacteroidetes;c__Bacteroidia;o__Bacteroidales;f__Prevotellaceae;g__Prevotella	191	104	399	146	82	20	97	127	102	102		f__Prevotellaceae;g__Prevotella	0.00414659	0.00216865	0.00885958	0.00293987	0.00193606	0.00038666	0.00157319	0.00243211	0.00189092	0.00201529
k__Bacteria;p__Actinobacteria;c__Coriobacteriia;o__Coriobacteriales;f__Coriobacteriaceae;g__Collinsella	68	320	103	174	35	150	96	91	110	259		f__Coriobacteriaceae;g__Collinsella	0.00147627	0.00667278	0.00228706	0.00350368	0.000826368	0.00289995	0.00155698	0.00174269	0.00203923	0.00511726
k__Bacteria;p__Firmicutes;c__Bacilli;o__Lactobacillales;f__Lactobacillaceae;g__Lactobacillus	0	83	26	315	8	215	275	126	103	247		f__Lactobacillaceae;g__Lactobacillus	0	0.00173075	0.000577316	0.00634288	0.000188884	0.0041566	0.00446009	0.00241296	0.00190946	0.00488017
k__Bacteria;p__Firmicutes;c__Bacilli;o__Lactobacillales;f__Enterococcaceae;__	110	0	0	0	76	256	226	166	332	148		f__Enterococcaceae;__	0.00238809	0	0	0	0.0017944	0.00494925	0.00366538	0.00317898	0.00615476	0.00292415
k__Bacteria;p__Proteobacteria;c__Alphaproteobacteria;o__Rhizobiales;f__Rhizobiaceae;g__Shinella	30	259	0	142	355	32	61	45	157	62		f__Rhizobiaceae;g__Shinella	0.000651296	0.00540078	0	0.00285933	0.00838173	0.000618656	0.000989328	0.000861772	0.00291053	0.00122498
k__Bacteria;p__Proteobacteria;c__Betaproteobacteria;o__Neisseriales;f__Neisseriaceae;g__Vitreoscilla	11	17	0	0	260	243	219	126	165	161		f__Neisseriaceae;g__Vitreoscilla	0.000238809	0.000354492	0	0	0.00613874	0.00469792	0.00355185	0.00241296	0.00305884	0.003181
k__Bacteria;p__Synergistetes;c__Synergistia;o__Synergistales;f__Synergistaceae;g__vadinCA02	0	18	13	0	0	124	163	302	324	285		f__Synergistaceae;g__vadinCA02	0	0.000375344	0.000288658	0	0	0.00239729	0.00264361	0.00578345	0.00600645	0.00563096
k__Bacteria;p__Firmicutes;c__Erysipelotrichi;o__Erysipelotrichales;f__Erysipelotrichaceae;g__Catenibacterium	47	202	318	0	30	138	96	60	95	125		f__Erysipelotrichaceae;g__Catenibacterium	0.00102036	0.00421219	0.00706102	0	0.000708316	0.00266796	0.00155698	0.00114903	0.00176115	0.00246972
k__Bacteria;p__Proteobacteria;c__Betaproteobacteria;__;__;__	0	229	150	86	111	67	108	107	217	34		k__Bacteria;p__Proteobacteria;c__Betaproteobacteria;__;__;__	0	0.00477521	0.00333067	0.00173171	0.00262077	0.00129531	0.0017516	0.0020491	0.00402284	0.000671764
k__Bacteria;p__Firmicutes;c__Clostridia;o__Clostridiales;f__Peptostreptococcaceae;g__Proteocatella	40	126	4	74	60	178	156	99	191	156		f__Peptostreptococcaceae;g__Proteocatella	0.000868395	0.00262741	8.88178e-05	0.00149007	0.00141663	0.00344128	0.00253009	0.0018959	0.00354084	0.00308221
k__Bacteria;p__Proteobacteria;c__Betaproteobacteria;o__Rhodocyclales;f__Rhodocyclaceae;g__Dechloromonas	40	186	109	174	88	22	123	107	135	35		f__Rhodocyclaceae;g__Dechloromonas	0.000868395	0.00387856	0.00242029	0.00350368	0.00207773	0.000425326	0.00199487	0.0020491	0.00250269	0.000691522
k__Bacteria;p__Proteobacteria;c__Betaproteobacteria;o__Burkholderiales;f__Comamonadaceae;g__Sphaerotilus	0	239	0	0	535	29	47	27	36	0		f__Comamonadaceae;g__Sphaerotilus	0	0.00498374	0	0	0.0126316	0.000560657	0.000762269	0.000517063	0.000667383	0
k__Bacteria;p__Firmicutes;c__Clostridia;o__Clostridiales;f__Veillonellaceae;g__	4	31	63	0	18	155	154	130	191	184		f__Veillonellaceae;g__	8.68395e-05	0.000646426	0.00139888	0	0.000424989	0.00299662	0.00249765	0.00248956	0.00354084	0.00363543
k__Bacteria;p__Actinobacteria;c__Actinobacteria;o__Actinomycetales;f__Actinomycetaceae;g__Actinomyces	0	57	22	21	25	123	119	131	214	173		f__Actinomycetaceae;g__Actinomyces	0	0.00118859	0.000488498	0.000422859	0.000590263	0.00237796	0.00193	0.00250871	0.00396722	0.00341809
k__Bacteria;p__Bacteroidetes;c__Flavobacteriia;o__Flavobacteriales;f__Flavobacteriaceae;g__Flavobacterium	19	28	81	80	411	17	51	35	17	17		f__Flavobacteriaceae;g__Flavobacterium	0.000412488	0.000583869	0.00179856	0.00161089	0.00970392	0.000328661	0.000827143	0.000670267	0.000315153	0.000335882
k__Bacteria;p__Proteobacteria;c__Betaproteobacteria;o__Methylophilales;__;__	0	0	0	0	0	81	96	332	243	129		k__Bacteria;p__Proteobacteria;c__Betaproteobacteria;o__Methylophilales;__;__	0	0	0	0	0	0.00156597	0.00155698	0.00635796	0.00450484	0.00254875
k__Bacteria;p__Firmicutes;c__Clostridia;o__Clostridiales;f__Ruminococcaceae;g__	33	66	67	25	45	31	107	98	252	91		f__Ruminococcaceae;g__	0.000716426	0.00137626	0.0014877	0.000503403	0.00106247	0.000599323	0.00173538	0.00187675	0.00467168	0.00179796
k__Bacteria;p__Bacteroidetes;c__Bacteroidia;o__Bacteroidales;f__Porphyromonadaceae;g__Parabacteroides	145	25	220	88	80	8	46	28	36	43		f__Porphyromonadaceae;g__Parabacteroides	0.00314793	0.000521311	0.00488498	0.00177198	0.00188884	0.000154664	0.000746051	0.000536214	0.000667383	0.000849584
k__Bacteria;p__Firmicutes;c__Clostridia;o__Clostridiales;f__Ruminococcaceae;__	128	92	125	49	55	62	62	36	48	50		f__Ruminococcaceae;__	0.00277886	0.00191843	0.00277556	0.00098667	0.00129858	0.00119865	0.00100555	0.000689417	0.000889845	0.000987888
k__Bacteria;p__Proteobacteria;c__Alphaproteobacteria;o__Rhizobiales;f__;g__	8	86	67	48	57	69	103	42	103	140		f__;g__	0.000173679	0.00179331	0.0014877	0.000966534	0.0013458	0.00133398	0.00167051	0.00080432	0.00190946	0.00276609
k__Bacteria;p__Firmicutes;c__Bacilli;o__Turicibacterales;f__Turicibacteraceae;g__Turicibacter	49	102	51	94	85	76	72	52	71	47		f__Turicibacteraceae;g__Turicibacter	0.00106378	0.00212695	0.00113243	0.0018928	0.00200689	0.00146931	0.00116773	0.000995825	0.00131623	0.000928615
k__Bacteria;p__Proteobacteria;c__Alphaproteobacteria;o__Rhodobacterales;f__Rhodobacteraceae;__	0	118	34	51	41	124	98	69	110	73		f__Rhodobacteraceae;__	0	0.00246059	0.000754952	0.00102694	0.000968031	0.00239729	0.00158941	0.00132138	0.00203923	0.00144232
k__Bacteria;p__Firmicutes;c__Clostridia;o__Clostridiales;f__[Tissierellaceae];g__Gallicola	22	244	32	24	68	59	86	37	65	43		f__[Tissierellaceae];g__Gallicola	0.000477617	0.005088	0.000710543	0.000483267	0.00160552	0.00114065	0.00139479	0.000708568	0.001205	0.000849584
k__Bacteria;p__Proteobacteria;c__Deltaproteobacteria;o__Desulfobacterales;f__Desulfobulbaceae;g__Desulfobulbus	0	4	4	0	0	58	94	142	279	145		f__Desulfobulbaceae;g__Desulfobulbus	0	8.34098e-05	8.88178e-05	0	0	0.00112131	0.00152454	0.00271937	0.00517222	0.00286488
k__Bacteria;p__Proteobacteria;c__Deltaproteobacteria;o__Desulfovibrionales;f__Desulfomicrobiaceae;g__Desulfomicrobium	0	22	0	0	23	78	45	192	265	88		f__Desulfomicrobiaceae;g__Desulfomicrobium	0	0.000458754	0	0	0.000543042	0.00150797	0.000729832	0.00367689	0.00491268	0.00173868
k__Bacteria;p__Proteobacteria;c__Gammaproteobacteria;o__Aeromonadales;f__Aeromonadaceae;__	69	0	244	0	0	0	82	146	74	50		f__Aeromonadaceae;__	0.00149798	0	0.00541789	0	0	0	0.00132992	0.00279597	0.00137184	0.000987888
k__Bacteria;p__Proteobacteria;c__Betaproteobacteria;o__Burkholderiales;f__Alcaligenaceae;g__Sutterella	130	65	166	147	69	4	19	0	8	16		f__Alcaligenaceae;g__Sutterella	0.00282228	0.00135541	0.00368594	0.00296001	0.00162913	7.7332e-05	0.000308151	0	0.000148307	0.000316124
k__Bacteria;p__Firmicutes;c__Clostridia;o__Clostridiales;f__Veillonellaceae;g__vadinHB04	8	0	21	8	15	52	100	170	146	174		f__Veillonellaceae;g__vadinHB04	0.000173679	0	0.000466294	0.000161089	0.000354158	0.00100532	0.00162185	0.00325558	0.00270661	0.00343785
k__Bacteria;p__Bacteroidetes;c__Bacteroidia;o__Bacteroidales;f__Porphyromonadaceae;g__Paludibacter	0	6	14	10	97	91	91	172	126	70		f__Porphyromonadaceae;g__Paludibacter	0	0.000125115	0.000310862	0.000201361	0.00229022	0.0017593	0.00147588	0.00329388	0.00233584	0.00138304
k__Bacteria;p__Proteobacteria;c__Betaproteobacteria;o__Burkholderiales;f__Oxalobacteraceae;g__Janthinobacterium	326	77	54	0	121	0	0	0	0	0		f__Oxalobacteraceae;g__Janthinobacterium	0.00707742	0.00160564	0.00119904	0	0.00285687	0	0	0	0	0
k__Bacteria;p__Verrucomicrobia;c__Verrucomicrobiae;o__Verrucomicrobiales;f__Verrucomicrobiaceae;g__Akkermansia	34	51	23	22	21	99	117	57	81	149		f__Verrucomicrobiaceae;g__Akkermansia	0.000738136	0.00106347	0.000510703	0.000442995	0.000495821	0.00191397	0.00189756	0.00109158	0.00150161	0.00294391
k__Bacteria;p__Proteobacteria;c__Betaproteobacteria;o__Neisseriales;f__Neisseriaceae;g__Microvirgula	63	113	18	0	13	81	46	90	153	65		f__Neisseriaceae;g__Microvirgula	0.00136772	0.00235633	0.00039968	0	0.000306937	0.00156597	0.000746051	0.00172354	0.00283638	0.00128426
k__Bacteria;p__Proteobacteria;c__Alphaproteobacteria;o__Rhodobacterales;f__Rhodobacteraceae;g__Amaricoccus	17	33	7	41	6	56	101	45	93	227		f__Rhodobacteraceae;g__Amaricoccus	0.000369068	0.000688131	0.000155431	0.000825581	0.000141663	0.00108265	0.00163807	0.000861772	0.00172407	0.00448501
k__Bacteria;p__Firmicutes;c__Clostridia;o__Clostridiales;f__Lachnospiraceae;g__Lachnospira	40	77	154	92	81	21	39	0	17	22		f__Lachnospiraceae;g__Lachnospira	0.000868395	0.00160564	0.00341949	0.00185252	0.00191245	0.000405993	0.000632521	0	0.000315153	0.000434671
k__Bacteria;p__Actinobacteria;c__Actinobacteria;o__Actinomycetales;f__Microbacteriaceae;g__Leucobacter	0	66	0	33	79	55	69	56	98	106		f__Microbacteriaceae;g__Leucobacter	0	0.00137626	0	0.000664492	0.00186523	0.00106332	0.00111908	0.00107243	0.00181677	0.00209432
k__Bacteria;p__Proteobacteria;c__Alphaproteobacteria;o__Rhizobiales;f__Rhizobiaceae;__	47	40	73	34	109	87	79	0	71	0		f__Rhizobiaceae;__	0.00102036	0.000834098	0.00162093	0.000684628	0.00257355	0.00168197	0.00128126	0	0.00131623	0
k__Bacteria;p__Proteobacteria;c__Alphaproteobacteria;o__Rhizobiales;__;__	0	149	0	54	157	0	40	0	15	103		k__Bacteria;p__Proteobacteria;c__Alphaproteobacteria;o__Rhizobiales;__;__	0	0.00310701	0	0.00108735	0.00370685	0	0.00064874	0	0.000278076	0.00203505
k__Bacteria;p__Firmicutes;c__Clostridia;o__Clostridiales;f__Veillonellaceae;g__Veillonella	7	36	0	25	0	64	116	73	129	128		f__Veillonellaceae;g__Veillonella	0.000151969	0.000750688	0	0.000503403	0	0.00123731	0.00188135	0.00139799	0.00239146	0.00252899
k__Bacteria;p__Firmicutes;c__Clostridia;o__Clostridiales;f__Veillonellaceae;g__Megamonas	43	192	68	0	13	22	61	32	28	65		f__Veillonellaceae;g__Megamonas	0.000933524	0.00400367	0.0015099	0	0.000306937	0.000425326	0.000989328	0.000612816	0.000519076	0.00128426
k__Bacteria;p__Proteobacteria;c__Betaproteobacteria;o__Burkholderiales;f__Comamonadaceae;g__Rhodoferax	0	0	0	0	0	106	122	88	142	109		f__Comamonadaceae;g__Rhodoferax	0	0	0	0	0	0.0020493	0.00197866	0.00168524	0.00263246	0.0021536
k__Bacteria;p__Firmicutes;c__Clostridia;o__Clostridiales;f__Clostridiaceae;g__Proteiniclasticum	7	33	0	10	37	129	69	75	86	90		f__Clostridiaceae;g__Proteiniclasticum	0.000151969	0.000688131	0	0.000201361	0.000873589	0.00249396	0.00111908	0.00143629	0.0015943	0.0017782
k__Bacteria;p__Fusobacteria;c__Fusobacteriia;o__Fusobacteriales;f__Leptotrichiaceae;g__Sebaldella	5	21	5	10	19	81	151	69	99	83		f__Leptotrichiaceae;g__Sebaldella	0.000108549	0.000437901	0.000111022	0.000201361	0.0004486	0.00156597	0.00244899	0.00132138	0.0018353	0.00163989
k__Bacteria;p__Proteobacteria;c__Alphaproteobacteria;o__Rhizobiales;f__Brucellaceae;g__Ochrobactrum	9	229	28	85	11	42	15	0	38	19		f__Brucellaceae;g__Ochrobactrum	0.000195389	0.00477521	0.000621725	0.00171157	0.000259716	0.000811986	0.000243277	0	0.00070446	0.000375398
k__Bacteria;p__Proteobacteria;c__Betaproteobacteria;o__Burkholderiales;f__Comamonadaceae;g__Hydrogenophaga	0	0	24	0	43	88	129	102	62	62		f__Comamonadaceae;g__Hydrogenophaga	0	0	0.000532907	0	0.00101525	0.0017013	0.00209219	0.00195335	0.00114938	0.00122498
k__Bacteria;p__Proteobacteria;c__Betaproteobacteria;o__Burkholderiales;f__;g__	0	0	0	0	0	112	101	123	99	81		f__;g__	0	0	0	0	0	0.0021653	0.00163807	0.00235551	0.0018353	0.00160038
k__Bacteria;p__Firmicutes;c__Clostridia;o__Clostridiales;__;__	0	15	35	0	8	13	19	71	112	214		k__Bacteria;p__Firmicutes;c__Clostridia;o__Clostridiales;__;__	0	0.000312787	0.000777156	0	0.000188884	0.000251329	0.000308151	0.00135968	0.0020763	0.00422816
k__Bacteria;p__Proteobacteria;c__Betaproteobacteria;o__Methylophilales;f__Methylophilaceae;g__	8	363	25	32	12	0	15	0	0	0		f__Methylophilaceae;g__	0.000173679	0.00756944	0.000555111	0.000644356	0.000283326	0	0.000243277	0	0	0
k__Bacteria;p__Proteobacteria;c__Betaproteobacteria;o__Burkholderiales;f__Comamonadaceae;g__Aquabacterium	0	0	41	167	68	32	32	32	56	37		f__Comamonadaceae;g__Aquabacterium	0	0	0.000910383	0.00336273	0.00160552	0.000618656	0.000518992	0.000612816	0.00103815	0.000731037
k__Bacteria;p__Firmicutes;c__Bacilli;o__Lactobacillales;f__Enterococcaceae;g__Enterococcus	30	0	0	0	0	96	140	66	85	87		f__Enterococcaceae;g__Enterococcus	0.000651296	0	0	0	0	0.00185597	0.00227059	0.00126393	0.00157577	0.00171893
k__Bacteria;p__Firmicutes;c__Clostridia;o__Clostridiales;f__Clostridiaceae;g__	29	99	41	65	37	58	49	0	49	28		f__Clostridiaceae;g__	0.000629586	0.00206439	0.000910383	0.00130885	0.000873589	0.00112131	0.000794706	0	0.000908383	0.000553218
k__Bacteria;p__Actinobacteria;c__Coriobacteriia;o__Coriobacteriales;f__Coriobacteriaceae;g__	0	41	49	17	9	42	70	57	85	92		f__Coriobacteriaceae;g__	0	0.00085495	0.00108802	0.000342314	0.000212495	0.000811986	0.00113529	0.00109158	0.00157577	0.00181771
k__Bacteria;p__Firmicutes;c__Clostridia;o__Clostridiales;f__Veillonellaceae;g__Phascolarctobacterium	19	72	70	42	13	29	70	9	27	69		f__Veillonellaceae;g__Phascolarctobacterium	0.000412488	0.00150138	0.00155431	0.000845717	0.000306937	0.000560657	0.00113529	0.000172354	0.000500538	0.00136329
k__Bacteria;p__Proteobacteria;c__Betaproteobacteria;o__Rhodocyclales;f__Rhodocyclaceae;g__Thauera	0	102	0	32	96	40	37	34	60	0		f__Rhodocyclaceae;g__Thauera	0	0.00212695	0	0.000644356	0.00226661	0.00077332	0.000600084	0.000651116	0.00111231	0
k__Bacteria;p__Proteobacteria;c__Alphaproteobacteria;o__Rhizobiales;f__Methylocystaceae;g__Pleomorphomonas	0	19	23	24	0	42	60	65	89	92		f__Methylocystaceae;g__Pleomorphomonas	0	0.000396197	0.000510703	0.000483267	0	0.000811986	0.00097311	0.00124478	0.00164992	0.00181771
k__Bacteria;p__Proteobacteria;c__Alphaproteobacteria;o__Rhizobiales;f__Beijerinckiaceae;g__	0	0	279	31	8	24	0	0	12	8		f__Beijerinckiaceae;g__	0	0	0.00619504	0.00062422	0.000188884	0.000463992	0	0	0.000222461	0.000158062
k__Bacteria;p__Proteobacteria;c__Gammaproteobacteria;o__Xanthomonadales;f__Xanthomonadaceae;g__Stenotrophomonas	48	41	9	60	133	9	17	30	0	19		f__Xanthomonadaceae;g__Stenotrophomonas	0.00104207	0.00085495	0.00019984	0.00120817	0.0031402	0.000173997	0.000275714	0.000574515	0	0.000375398
k__Bacteria;p__Proteobacteria;c__Alphaproteobacteria;o__Rhizobiales;f__Bradyrhizobiaceae;__	0	0	0	0	0	63	72	34	93	134		f__Bradyrhizobiaceae;__	0	0	0	0	0	0.00121798	0.00116773	0.000651116	0.00172407	0.00264754
k__Bacteria;p__Firmicutes;c__Clostridia;o__Clostridiales;f__Peptostreptococcaceae;__	24	35	32	28	17	37	56	24	61	57		f__Peptostreptococcaceae;__	0.000521037	0.000729836	0.000710543	0.000563811	0.000401379	0.000715321	0.000908236	0.000459612	0.00113084	0.00112619
k__Bacteria;p__Proteobacteria;c__Alphaproteobacteria;o__Caulobacterales;f__Caulobacteraceae;g__Brevundimonas	27	58	10	114	40	20	22	0	34	13		f__Caulobacteraceae;g__Brevundimonas	0.000586166	0.00120944	0.000222045	0.00229552	0.000944421	0.00038666	0.000356807	0	0.000630307	0.000256851
k__Bacteria;p__Proteobacteria;c__Deltaproteobacteria;o__Bdellovibrionales;f__Bdellovibrionaceae;g__Bdellovibrio	4	2	26	229	28	13	7	4	8	10		f__Bdellovibrionaceae;g__Bdellovibrio	8.68395e-05	4.17049e-05	0.000577316	0.00461117	0.000661095	0.000251329	0.000113529	7.66019e-05	0.000148307	0.000197578
k__Bacteria;p__Proteobacteria;c__Alphaproteobacteria;o__Sphingomonadales;f__Sphingomonadaceae;g__Novosphingobium	0	0	12	19	17	49	129	28	47	58		f__Sphingomonadaceae;g__Novosphingobium	0	0	0.000266454	0.000382586	0.000401379	0.000947318	0.00209219	0.000536214	0.000871306	0.00114595
k__Bacteria;p__Firmicutes;c__Clostridia;o__Clostridiales;f__Eubacteriaceae;g__Pseudoramibacter_Eubacterium	0	0	26	0	0	51	71	37	84	82		f__Eubacteriaceae;g__Pseudoramibacter_Eubacterium	0	0	0.000577316	0	0	0.000985984	0.00115151	0.000708568	0.00155723	0.00162014
k__Bacteria;p__Proteobacteria;c__Gammaproteobacteria;o__Xanthomonadales;f__Xanthomonadaceae;g__	0	10	2	157	0	61	47	5	25	31		f__Xanthomonadaceae;g__	0	0.000208524	4.44089e-05	0.00316137	0	0.00117931	0.000762269	9.57524e-05	0.000463461	0.000612491
k__Bacteria;p__Firmicutes;c__Clostridia;o__Clostridiales;f__Christensenellaceae;g__	0	9	37	0	3	46	51	49	83	56		f__Christensenellaceae;g__	0	0.000187672	0.000821565	0	7.08316e-05	0.000889319	0.000827143	0.000938374	0.00153869	0.00110644
k__Bacteria;p__Firmicutes;c__Clostridia;o__Clostridiales;f__Ruminococcaceae;g__Oscillospira	52	33	41	10	43	31	57	9	34	4		f__Ruminococcaceae;g__Oscillospira	0.00112891	0.000688131	0.000910383	0.000201361	0.00101525	0.000599323	0.000924454	0.000172354	0.000630307	7.90311e-05
k__Bacteria;p__Firmicutes;c__Clostridia;o__Clostridiales;f__Veillonellaceae;g__Anaeromusa	0	8	16	0	0	30	74	42	60	98		f__Veillonellaceae;g__Anaeromusa	0	0.00016682	0.000355271	0	0	0.00057999	0.00120017	0.00080432	0.00111231	0.00193626
k__Bacteria;p__Proteobacteria;c__Betaproteobacteria;o__ASSO-13;f__;g__	0	177	0	0	98	0	0	0	0	0		f__;g__	0	0.00369088	0	0	0.00231383	0	0	0	0	0
k__Bacteria;p__Bacteroidetes;c__Bacteroidia;o__Bacteroidales;f__Rikenellaceae;g__Alistipes	38	7	71	40	48	14	25	19	17	7		f__Rikenellaceae;g__Alistipes	0.000824975	0.000145967	0.00157652	0.000805445	0.00113331	0.000270662	0.000405462	0.000363859	0.000315153	0.000138304
k__Bacteria;p__Proteobacteria;c__Alphaproteobacteria;o__Rhodobacterales;f__Rhodobacteraceae;g__Rhodovulum	0	0	264	0	0	0	0	0	0	0		f__Rhodobacteraceae;g__Rhodovulum	0	0	0.00586198	0	0	0	0	0	0	0
k__Bacteria;p__Proteobacteria;c__Alphaproteobacteria;o__Caulobacterales;f__Caulobacteraceae;g__Caulobacter	5	12	45	162	22	0	0	0	8	21		f__Caulobacteraceae;g__Caulobacter	0.000108549	0.000250229	0.000999201	0.00326205	0.000519431	0	0	0	0.000148307	0.000414913
k__Bacteria;p__Firmicutes;c__Clostridia;o__Clostridiales;f__Veillonellaceae;__	46	4	33	20	0	7	26	27	40	78		f__Veillonellaceae;__	0.000998654	8.34098e-05	0.000732747	0.000402722	0	0.000135331	0.000421681	0.000517063	0.000741537	0.00154111
k__Bacteria;p__Bacteroidetes;c__Sphingobacteriia;o__Sphingobacteriales;f__;g__	0	0	7	109	118	16	4	0	0	0		f__;g__	0	0	0.000155431	0.00219484	0.00278604	0.000309328	6.4874e-05	0	0	0
k__Bacteria;p__Proteobacteria;c__Alphaproteobacteria;o__BD7-3;f__;g__	6	10	24	155	47	8	4	0	0	2		f__;g__	0.000130259	0.000208524	0.000532907	0.0031211	0.00110969	0.000154664	6.4874e-05	0	0	3.95155e-05
k__Bacteria;p__Proteobacteria;c__Deltaproteobacteria;o__Desulfovibrionales;f__Desulfovibrionaceae;g__Bilophila	41	58	33	24	11	17	24	0	23	31		f__Desulfovibrionaceae;g__Bilophila	0.000890105	0.00120944	0.000732747	0.000483267	0.000259716	0.000328661	0.000389244	0	0.000426384	0.000612491
k__Bacteria;p__Proteobacteria;c__Betaproteobacteria;o__Methylophilales;f__Methylophilaceae;g__Methylotenera	0	0	0	0	0	49	51	55	80	49		f__Methylophilaceae;g__Methylotenera	0	0	0	0	0	0.000947318	0.000827143	0.00105328	0.00148307	0.000968131
k__Bacteria;p__Firmicutes;c__Erysipelotrichi;o__Erysipelotrichales;f__Erysipelotrichaceae;g__Clostridium	34	65	20	13	9	22	20	20	30	29		f__Erysipelotrichaceae;g__Clostridium	0.000738136	0.00135541	0.000444089	0.00026177	0.000212495	0.000425326	0.00032437	0.00038301	0.000556153	0.000572975
k__Bacteria;p__Actinobacteria;c__Actinobacteria;o__Actinomycetales;f__Corynebacteriaceae;g__Corynebacterium	8	90	0	18	9	35	19	43	45	0		f__Corynebacteriaceae;g__Corynebacterium	0.000173679	0.00187672	0	0.00036245	0.000212495	0.000676655	0.000308151	0.000823471	0.000834229	0
k__Bacteria;p__Proteobacteria;c__Deltaproteobacteria;o__Desulfovibrionales;f__Desulfovibrionaceae;g__	0	11	0	0	5	118	32	35	41	34		f__Desulfovibrionaceae;g__	0	0.000229377	0	0	0.000118053	0.0022813	0.000518992	0.000670267	0.000760076	0.000671764
k__Bacteria;p__Bacteroidetes;c__[Saprospirae];o__[Saprospirales];f__Chitinophagaceae;g__	0	5	56	35	42	66	38	0	11	0		f__Chitinophagaceae;g__	0	0.000104262	0.00124345	0.000704764	0.000991642	0.00127598	0.000616303	0	0.000203923	0
k__Bacteria;p__Proteobacteria;c__Gammaproteobacteria;o__Xanthomonadales;f__Xanthomonadaceae;g__Thermomonas	0	0	0	0	25	45	60	35	58	40		f__Xanthomonadaceae;g__Thermomonas	0	0	0	0	0.000590263	0.000869986	0.00097311	0.000670267	0.00107523	0.000790311
k__Bacteria;p__Firmicutes;c__Clostridia;o__Clostridiales;f__Lachnospiraceae;g__Clostridium	37	53	19	28	14	0	18	27	17	25		f__Lachnospiraceae;g__Clostridium	0.000803265	0.00110518	0.000421885	0.000563811	0.000330547	0	0.000291933	0.000517063	0.000315153	0.000493944
k__Bacteria;p__Proteobacteria;c__Epsilonproteobacteria;o__Campylobacterales;f__Campylobacteraceae;g__Sulfurospirillum	0	0	0	5	5	53	38	78	60	19		f__Campylobacteraceae;g__Sulfurospirillum	0	0	0	0.000100681	0.000118053	0.00102465	0.000616303	0.00149374	0.00111231	0.000375398
k__Bacteria;p__Bacteroidetes;c__Bacteroidia;o__Bacteroidales;f__Porphyromonadaceae;g__Dysgonomonas	4	6	22	9	12	32	54	39	46	29		f__Porphyromonadaceae;g__Dysgonomonas	8.68395e-05	0.000125115	0.000488498	0.000181225	0.000283326	0.000618656	0.000875799	0.000746869	0.000852768	0.000572975
k__Bacteria;p__Firmicutes;c__Clostridia;o__Clostridiales;f__Lachnospiraceae;g__Butyrivibrio	0	0	0	0	0	22	22	30	109	68		f__Lachnospiraceae;g__Butyrivibrio	0	0	0	0	0	0.000425326	0.000356807	0.000574515	0.00202069	0.00134353
k__Bacteria;p__Proteobacteria;c__Alphaproteobacteria;o__Rhizobiales;f__Xanthobacteraceae;g__Xanthobacter	0	0	17	0	0	36	124	0	45	37		f__Xanthobacteraceae;g__Xanthobacter	0	0	0.000377476	0	0	0.000695988	0.00201109	0	0.000834229	0.000731037
k__Bacteria;p__Bacteroidetes;c__Bacteroidia;o__Bacteroidales;f__;g__	0	0	8	0	14	84	32	38	51	16		f__;g__	0	0	0.000177636	0	0.000330547	0.00162397	0.000518992	0.000727718	0.00094546	0.000316124
k__Bacteria;p__Firmicutes;c__Clostridia;o__Clostridiales;f__Lachnospiraceae;g__Anaerostipes	0	9	0	0	0	39	48	43	56	51		f__Lachnospiraceae;g__Anaerostipes	0	0.000187672	0	0	0	0.000753987	0.000778488	0.000823471	0.00103815	0.00100765
k__Bacteria;p__Actinobacteria;c__Actinobacteria;o__Actinomycetales;f__Gordoniaceae;g__Gordonia	0	43	0	42	0	23	17	30	40	40		f__Gordoniaceae;g__Gordonia	0	0.000896655	0	0.000845717	0	0.000444659	0.000275714	0.000574515	0.000741537	0.000790311
k__Bacteria;p__Firmicutes;c__Bacilli;o__Bacillales;f__Listeriaceae;g__Brochothrix	202	0	0	0	0	0	0	0	0	0		f__Listeriaceae;g__Brochothrix	0.00438539	0	0	0	0	0	0	0	0	0
k__Bacteria;p__Proteobacteria;c__Alphaproteobacteria;o__Sphingomonadales;f__Sphingomonadaceae;g__Sphingobium	0	0	54	20	12	0	35	37	29	26		f__Sphingomonadaceae;g__Sphingobium	0	0	0.00119904	0.000402722	0.000283326	0	0.000567647	0.000708568	0.000537614	0.000513702
k__Bacteria;p__Firmicutes;c__Clostridia;o__Clostridiales;f__[Mogibacteriaceae];g__	11	21	10	9	7	0	30	35	57	37		f__[Mogibacteriaceae];g__	0.000238809	0.000437901	0.000222045	0.000181225	0.000165274	0	0.000486555	0.000670267	0.00105669	0.000731037
k__Bacteria;p__Bacteroidetes;c__Bacteroidia;o__Bacteroidales;f__Marinilabiaceae;g__Cytophaga	3	22	0	2	59	19	17	33	40	8		f__Marinilabiaceae;g__Cytophaga	6.51296e-05	0.000458754	0	4.02722e-05	0.00139302	0.000367327	0.000275714	0.000631966	0.000741537	0.000158062
k__Bacteria;p__Bacteroidetes;c__Sphingobacteriia;o__Sphingobacteriales;f__Sphingobacteriaceae;g__Pedobacter	0	19	11	55	80	8	7	4	0	6		f__Sphingobacteriaceae;g__Pedobacter	0	0.000396197	0.000244249	0.00110749	0.00188884	0.000154664	0.000113529	7.66019e-05	0	0.000118547
k__Bacteria;p__Proteobacteria;c__Gammaproteobacteria;o__Xanthomonadales;f__Xanthomonadaceae;g__Pseudoxanthomonas	0	17	23	39	40	24	12	10	9	21		f__Xanthomonadaceae;g__Pseudoxanthomonas	0	0.000354492	0.000510703	0.000785309	0.000944421	0.000463992	0.000194622	0.000191505	0.000166846	0.000414913
k__Bacteria;p__Proteobacteria;c__Deltaproteobacteria;o__Desulfovibrionales;f__Desulfovibrionaceae;__	0	13	0	0	0	0	0	68	62	59		f__Desulfovibrionaceae;__	0	0.000271082	0	0	0	0	0	0.00130223	0.00114938	0.00116571
k__Bacteria;p__Firmicutes;c__Clostridia;o__Clostridiales;f__Veillonellaceae;g__Anaerosinus	0	0	0	9	0	22	38	28	48	54		f__Veillonellaceae;g__Anaerosinus	0	0	0	0.000181225	0	0.000425326	0.000616303	0.000536214	0.000889845	0.00106692
k__Bacteria;p__Firmicutes;c__Clostridia;o__Clostridiales;f__[Acidaminobacteraceae];g__Fusibacter	0	31	0	0	6	68	0	45	32	8		f__[Acidaminobacteraceae];g__Fusibacter	0	0.000646426	0	0	0.000141663	0.00131464	0	0.000861772	0.00059323	0.000158062
k__Bacteria;p__Proteobacteria;c__Betaproteobacteria;o__Neisseriales;f__Neisseriaceae;g__Aquaspirillum	0	0	27	152	0	0	0	2	0	0		f__Neisseriaceae;g__Aquaspirillum	0	0	0.00059952	0.00306069	0	0	0	3.8301e-05	0	0
k__Bacteria;p__Proteobacteria;c__Alphaproteobacteria;o__Rhizobiales;f__Xanthobacteraceae;g__Azorhizobium	0	23	0	24	0	31	42	42	0	28		f__Xanthobacteraceae;g__Azorhizobium	0	0.000479606	0	0.000483267	0	0.000599323	0.000681177	0.00080432	0	0.000553218
k__Bacteria;p__Proteobacteria;c__Alphaproteobacteria;o__Rhizobiales;f__Hyphomicrobiaceae;g__Devosia	0	10	5	16	0	31	47	23	27	32		f__Hyphomicrobiaceae;g__Devosia	0	0.000208524	0.000111022	0.000322178	0	0.000599323	0.000762269	0.000440461	0.000500538	0.000632249
k__Bacteria;p__Firmicutes;c__Clostridia;o__Clostridiales;f__[Mogibacteriaceae];g__Anaerovorax	0	25	14	0	11	30	22	30	39	10		f__[Mogibacteriaceae];g__Anaerovorax	0	0.000521311	0.000310862	0	0.000259716	0.00057999	0.000356807	0.000574515	0.000722999	0.000197578
k__Bacteria;p__Firmicutes;c__Bacilli;o__Bacillales;f__Staphylococcaceae;g__Staphylococcus	19	61	0	15	0	18	30	0	17	18		f__Staphylococcaceae;g__Staphylococcus	0.000412488	0.001272	0	0.000302042	0	0.000347994	0.000486555	0	0.000315153	0.00035564
k__Bacteria;p__Actinobacteria;c__Actinobacteria;o__Actinomycetales;f__Dermatophilaceae;__	0	0	0	0	0	133	0	0	18	29		f__Dermatophilaceae;__	0	0	0	0	0	0.00257129	0	0	0.000333692	0.000572975
k__Bacteria;p__Proteobacteria;c__Alphaproteobacteria;o__Rhizobiales;f__Brucellaceae;g__Pseudochrobactrum	0	40	0	0	65	0	0	20	37	0		f__Brucellaceae;g__Pseudochrobactrum	0	0.000834098	0	0	0.00153468	0	0	0.00038301	0.000685922	0
k__Bacteria;p__Proteobacteria;c__Alphaproteobacteria;o__Sphingomonadales;f__Sphingomonadaceae;g__Sphingomonas	5	9	84	33	0	14	0	5	13	0		f__Sphingomonadaceae;g__Sphingomonas	0.000108549	0.000187672	0.00186517	0.000664492	0	0.000270662	0	9.57524e-05	0.000241	0
k__Bacteria;p__Proteobacteria;c__Gammaproteobacteria;o__Legionellales;f__Legionellaceae;g__Legionella	0	33	21	21	0	0	64	16	0	23		f__Legionellaceae;g__Legionella	0	0.000688131	0.000466294	0.000422859	0	0	0.00103798	0.000306408	0	0.000454429
k__Bacteria;p__Firmicutes;c__Bacilli;o__Lactobacillales;f__Leuconostocaceae;g__Leuconostoc	7	12	3	0	42	20	27	17	21	15		f__Leuconostocaceae;g__Leuconostoc	0.000151969	0.000250229	6.66134e-05	0	0.000991642	0.00038666	0.000437899	0.000325558	0.000389307	0.000296367
k__Bacteria;p__Proteobacteria;c__Gammaproteobacteria;o__Xanthomonadales;f__Xanthomonadaceae;__	0	31	0	83	20	0	11	5	9	0		f__Xanthomonadaceae;__	0	0.000646426	0	0.0016713	0.00047221	0	0.000178403	9.57524e-05	0.000166846	0
k__Bacteria;p__Proteobacteria;c__Gammaproteobacteria;o__Pseudomonadales;f__Pseudomonadaceae;__	73	52	0	0	0	0	0	0	20	0		f__Pseudomonadaceae;__	0.00158482	0.00108433	0	0	0	0	0	0	0.000370769	0
k__Bacteria;p__Bacteroidetes;c__Sphingobacteriia;o__Sphingobacteriales;f__Sphingobacteriaceae;g__Sphingobacterium	4	0	17	78	40	0	0	3	0	0		f__Sphingobacteriaceae;g__Sphingobacterium	8.68395e-05	0	0.000377476	0.00157062	0.000944421	0	0	5.74515e-05	0	0
k__Bacteria;p__Bacteroidetes;c__[Saprospirae];o__[Saprospirales];f__Chitinophagaceae;__	0	0	19	51	23	13	16	0	9	14		f__Chitinophagaceae;__	0	0	0.000421885	0.00102694	0.000543042	0.000251329	0.000259496	0	0.000166846	0.000276609
k__Bacteria;p__Proteobacteria;c__Alphaproteobacteria;o__Sphingomonadales;f__;g__	0	0	0	11	0	57	65	0	28	0		f__;g__	0	0	0	0.000221497	0	0.00110198	0.0010542	0	0.000519076	0
k__Bacteria;p__Firmicutes;c__Clostridia;o__Clostridiales;f__Veillonellaceae;g__Mitsuokella	0	0	0	0	0	23	54	23	0	56		f__Veillonellaceae;g__Mitsuokella	0	0	0	0	0	0.000444659	0.000875799	0.000440461	0	0.00110644
k__Bacteria;p__Actinobacteria;c__Actinobacteria;o__Actinomycetales;__;__	0	45	28	48	0	0	0	13	0	0		k__Bacteria;p__Actinobacteria;c__Actinobacteria;o__Actinomycetales;__;__	0	0.00093836	0.000621725	0.000966534	0	0	0	0.000248956	0	0
k__Bacteria;p__Proteobacteria;c__Betaproteobacteria;o__Neisseriales;f__Neisseriaceae;g__Gulbenkiania	0	0	33	101	0	0	0	0	0	0		f__Neisseriaceae;g__Gulbenkiania	0	0	0.000732747	0.00203375	0	0	0	0	0	0
k__Bacteria;p__Firmicutes;c__Erysipelotrichi;o__Erysipelotrichales;f__Erysipelotrichaceae;g__PSB-M-3	0	0	0	4	48	17	14	17	28	6		f__Erysipelotrichaceae;g__PSB-M-3	0	0	0	8.05445e-05	0.00113331	0.000328661	0.000227059	0.000325558	0.000519076	0.000118547
k__Bacteria;p__Bacteroidetes;c__Flavobacteriia;o__Flavobacteriales;f__[Weeksellaceae];g__Elizabethkingia	4	0	0	21	92	0	0	0	0	0		f__[Weeksellaceae];g__Elizabethkingia	8.68395e-05	0	0	0.000422859	0.00217217	0	0	0	0	0
k__Bacteria;p__Bacteroidetes;c__[Saprospirae];o__[Saprospirales];f__Saprospiraceae;g__	0	0	0	43	8	5	62	10	13	3		f__Saprospiraceae;g__	0	0	0	0.000865853	0.000188884	9.66651e-05	0.00100555	0.000191505	0.000241	5.92733e-05
k__Bacteria;p__Bacteroidetes;c__Cytophagia;o__Cytophagales;f__Cytophagaceae;g__Dyadobacter	0	0	6	68	35	6	9	0	0	0		f__Cytophagaceae;g__Dyadobacter	0	0	0.000133227	0.00136926	0.000826368	0.000115998	0.000145966	0	0	0
k__Bacteria;p__Chloroflexi;c__Anaerolineae;o__Anaerolineales;f__Anaerolinaceae;g__T78	0	3	7	0	3	26	25	23	33	16		f__Anaerolinaceae;g__T78	0	6.25573e-05	0.000155431	0	7.08316e-05	0.000502658	0.000405462	0.000440461	0.000611768	0.000316124
k__Bacteria;p__Planctomycetes;c__Planctomycetia;o__Planctomycetales;f__Planctomycetaceae;g__Planctomyces	0	0	0	0	0	42	44	11	15	25		f__Planctomycetaceae;g__Planctomyces	0	0	0	0	0	0.000811986	0.000713614	0.000210655	0.000278076	0.000493944
k__Bacteria;p__Synergistetes;c__Synergistia;o__Synergistales;f__Dethiosulfovibrionaceae;g__PD-UASB-13	0	2	3	0	0	16	18	22	41	25		f__Dethiosulfovibrionaceae;g__PD-UASB-13	0	4.17049e-05	6.66134e-05	0	0	0.000309328	0.000291933	0.000421311	0.000760076	0.000493944
k__Bacteria;p__Actinobacteria;c__Acidimicrobiia;o__Acidimicrobiales;f__;g__	0	4	0	0	0	68	36	2	7	10		f__;g__	0	8.34098e-05	0	0	0	0.00131464	0.000583866	3.8301e-05	0.000129769	0.000197578
k__Bacteria;p__Proteobacteria;c__Deltaproteobacteria;o__Bdellovibrionales;f__Bacteriovoracaceae;g__	0	0	10	63	28	3	5	0	0	0		f__Bacteriovoracaceae;g__	0	0	0.000222045	0.00126858	0.000661095	5.7999e-05	8.10925e-05	0	0	0
k__Bacteria;p__Firmicutes;c__Clostridia;o__Clostridiales;f__Veillonellaceae;g__Acidaminococcus	0	0	6	0	11	10	0	30	24	30		f__Veillonellaceae;g__Acidaminococcus	0	0	0.000133227	0	0.000259716	0.00019333	0	0.000574515	0.000444922	0.000592733
k__Bacteria;p__Firmicutes;c__Clostridia;o__Clostridiales;f__Clostridiaceae;g__SMB53	0	7	0	0	13	16	6	17	29	24		f__Clostridiaceae;g__SMB53	0	0.000145967	0	0	0.000306937	0.000309328	9.7311e-05	0.000325558	0.000537614	0.000474186
k__Bacteria;p__Proteobacteria;c__Betaproteobacteria;o__Burkholderiales;f__Comamonadaceae;g__Rubrivivax	0	0	0	43	0	0	44	0	0	30		f__Comamonadaceae;g__Rubrivivax	0	0	0	0.000865853	0	0	0.000713614	0	0	0.000592733
k__Bacteria;p__Proteobacteria;c__Alphaproteobacteria;o__Rhodobacterales;f__Hyphomonadaceae;g__	0	0	0	4	0	21	35	14	19	25		f__Hyphomonadaceae;g__	0	0	0	8.05445e-05	0	0.000405993	0.000567647	0.000268107	0.00035223	0.000493944
k__Bacteria;p__Proteobacteria;c__Gammaproteobacteria;o__Xanthomonadales;f__Xanthomonadaceae;g__Dokdonella	0	0	13	0	0	33	44	12	0	15		f__Xanthomonadaceae;g__Dokdonella	0	0	0.000288658	0	0	0.000637989	0.000713614	0.000229806	0	0.000296367
k__Bacteria;p__Proteobacteria;c__Gammaproteobacteria;o__HOC36;f__;g__	0	6	0	0	0	2	19	28	62	0		f__;g__	0	0.000125115	0	0	0	3.8666e-05	0.000308151	0.000536214	0.00114938	0
k__Bacteria;p__Proteobacteria;c__Gammaproteobacteria;o__Legionellales;f__Legionellaceae;g__	9	0	13	36	0	22	26	0	0	5		f__Legionellaceae;g__	0.000195389	0	0.000288658	0.0007249	0	0.000425326	0.000421681	0	0	9.87888e-05
k__Bacteria;p__Firmicutes;c__Clostridia;o__Clostridiales;f__[Tissierellaceae];g__GW-34	0	32	2	5	0	10	21	0	22	20		f__[Tissierellaceae];g__GW-34	0	0.000667278	4.44089e-05	0.000100681	0	0.00019333	0.000340588	0	0.000407845	0.000395155
k__Bacteria;p__Proteobacteria;c__Betaproteobacteria;o__Neisseriales;f__Neisseriaceae;__	0	0	0	0	59	0	36	0	9	0		f__Neisseriaceae;__	0	0	0	0	0.00139302	0	0.000583866	0	0.000166846	0
k__Bacteria;p__Proteobacteria;c__Alphaproteobacteria;o__Sphingomonadales;f__Sphingomonadaceae;g__Sphingopyxis	0	42	15	6	0	14	17	0	0	12		f__Sphingomonadaceae;g__Sphingopyxis	0	0.000875803	0.000333067	0.000120817	0	0.000270662	0.000275714	0	0	0.000237093
k__Bacteria;p__Synergistetes;c__Synergistia;o__Synergistales;f__Synergistaceae;__	0	0	0	0	0	19	15	25	27	25		f__Synergistaceae;__	0	0	0	0	0	0.000367327	0.000243277	0.000478762	0.000500538	0.000493944
k__Bacteria;p__Proteobacteria;c__Betaproteobacteria;o__Burkholderiales;f__Comamonadaceae;g__Giesbergeria	0	0	0	27	0	0	20	34	28	0		f__Comamonadaceae;g__Giesbergeria	0	0	0	0.000543675	0	0	0.00032437	0.000651116	0.000519076	0
k__Bacteria;p__Actinobacteria;c__Actinobacteria;o__Actinomycetales;f__Micrococcaceae;g__Kocuria	0	25	0	0	0	0	27	0	22	31		f__Micrococcaceae;g__Kocuria	0	0.000521311	0	0	0	0	0.000437899	0	0.000407845	0.000612491
k__Bacteria;p__Proteobacteria;c__Alphaproteobacteria;o__Rickettsiales;f__;g__	0	6	21	13	21	5	14	0	4	9		f__;g__	0	0.000125115	0.000466294	0.00026177	0.000495821	9.66651e-05	0.000227059	0	7.41537e-05	0.00017782
k__Bacteria;p__Bacteroidetes;c__Cytophagia;o__Cytophagales;f__Cytophagaceae;g__	0	0	0	4	0	47	43	0	0	8		f__Cytophagaceae;g__	0	0	0	8.05445e-05	0	0.000908652	0.000697395	0	0	0.000158062
k__Bacteria;p__Proteobacteria;c__Betaproteobacteria;o__Rhodocyclales;f__Rhodocyclaceae;g__C39	0	0	0	0	0	0	16	45	19	15		f__Rhodocyclaceae;g__C39	0	0	0	0	0	0	0.000259496	0.000861772	0.00035223	0.000296367
k__Bacteria;p__Proteobacteria;c__Betaproteobacteria;o__Burkholderiales;f__Comamonadaceae;g__Simplicispira	0	0	0	0	0	45	53	0	0	0		f__Comamonadaceae;g__Simplicispira	0	0	0	0	0	0.000869986	0.00085958	0	0	0
k__Bacteria;p__Firmicutes;c__Clostridia;o__Clostridiales;f__Ruminococcaceae;g__Ethanoligenens	0	0	0	0	0	25	24	30	15	0		f__Ruminococcaceae;g__Ethanoligenens	0	0	0	0	0	0.000483325	0.000389244	0.000574515	0.000278076	0
k__Bacteria;p__Proteobacteria;c__Alphaproteobacteria;o__Rhizobiales;f__Rhizobiaceae;g__Rhizobium	0	44	0	0	27	0	10	0	0	0		f__Rhizobiaceae;g__Rhizobium	0	0.000917508	0	0	0.000637484	0	0.000162185	0	0	0
k__Bacteria;p__Chlamydiae;c__Chlamydiia;o__Chlamydiales;f__Parachlamydiaceae;g__	0	0	0	0	0	34	34	0	15	10		f__Parachlamydiaceae;g__	0	0	0	0	0	0.000657322	0.000551429	0	0.000278076	0.000197578
k__Bacteria;p__Actinobacteria;c__Actinobacteria;o__Actinomycetales;f__Intrasporangiaceae;g__Phycicoccus	0	0	0	0	0	30	17	25	18	0		f__Intrasporangiaceae;g__Phycicoccus	0	0	0	0	0	0.00057999	0.000275714	0.000478762	0.000333692	0
k__Bacteria;p__Proteobacteria;c__Alphaproteobacteria;o__Rhizobiales;f__Hyphomicrobiaceae;g__Rhodoplanes	0	0	0	0	0	5	28	0	30	27		f__Hyphomicrobiaceae;g__Rhodoplanes	0	0	0	0	0	9.66651e-05	0.000454118	0	0.000556153	0.00053346
k__Bacteria;p__Chlamydiae;c__Chlamydiia;o__Chlamydiales;f__Parachlamydiaceae;__	0	6	0	0	0	8	50	5	2	16		f__Parachlamydiaceae;__	0	0.000125115	0	0	0	0.000154664	0.000810925	9.57524e-05	3.70769e-05	0.000316124
k__Bacteria;p__Proteobacteria;c__Alphaproteobacteria;o__Rhizobiales;f__Hyphomicrobiaceae;g__Hyphomicrobium	0	0	0	5	0	29	0	7	14	24		f__Hyphomicrobiaceae;g__Hyphomicrobium	0	0	0	0.000100681	0	0.000560657	0	0.000134053	0.000259538	0.000474186
k__Bacteria;p__Proteobacteria;c__Alphaproteobacteria;o__Rhodospirillales;f__Rhodospirillaceae;g__Reyranella	0	0	0	0	3	30	13	4	10	20		f__Rhodospirillaceae;g__Reyranella	0	0	0	0	7.08316e-05	0.00057999	0.00021084	7.66019e-05	0.000185384	0.000395155
k__Bacteria;p__Proteobacteria;c__Alphaproteobacteria;o__Rhizobiales;f__Phyllobacteriaceae;g__Aminobacter	0	12	0	0	0	20	0	0	26	20		f__Phyllobacteriaceae;g__Aminobacter	0	0.000250229	0	0	0	0.00038666	0	0	0.000481999	0.000395155
k__Bacteria;p__Chlamydiae;c__Chlamydiia;o__Chlamydiales;f__Parachlamydiaceae;g__Candidatus Protochlamydia	0	49	4	10	0	0	8	0	3	0		f__Parachlamydiaceae;g__Candidatus Protochlamydia	0	0.00102177	8.88178e-05	0.000201361	0	0	0.000129748	0	5.56153e-05	0
k__Bacteria;p__Actinobacteria;c__Actinobacteria;o__Actinomycetales;f__Nocardioidaceae;g__	0	0	0	8	0	16	49	0	11	0		f__Nocardioidaceae;g__	0	0	0	0.000161089	0	0.000309328	0.000794706	0	0.000203923	0
k__Bacteria;p__Bacteroidetes;c__VC2_1_Bac22;o__;f__;g__	0	0	0	68	4	0	0	0	0	0		f__;g__	0	0	0	0.00136926	9.44421e-05	0	0	0	0	0
k__Bacteria;p__Firmicutes;c__Clostridia;o__Clostridiales;f__Veillonellaceae;g__Anaerovibrio	0	0	10	0	0	0	24	16	0	26		f__Veillonellaceae;g__Anaerovibrio	0	0	0.000222045	0	0	0	0.000389244	0.000306408	0	0.000513702
k__Bacteria;p__Actinobacteria;c__Actinobacteria;o__Actinomycetales;f__;g__	0	15	2	16	0	6	0	10	8	13		f__;g__	0	0.000312787	4.44089e-05	0.000322178	0	0.000115998	0	0.000191505	0.000148307	0.000256851
k__Bacteria;p__Proteobacteria;c__Betaproteobacteria;o__Burkholderiales;f__Comamonadaceae;g__Methylibium	0	0	0	0	0	35	43	0	0	0		f__Comamonadaceae;g__Methylibium	0	0	0	0	0	0.000676655	0.000697395	0	0	0
k__Bacteria;p__Proteobacteria;c__Betaproteobacteria;o__Nitrosomonadales;f__Nitrosomonadaceae;g__	0	0	0	25	5	13	14	14	0	0		f__Nitrosomonadaceae;g__	0	0	0	0.000503403	0.000118053	0.000251329	0.000227059	0.000268107	0	0
k__Bacteria;p__Firmicutes;c__Clostridia;o__Clostridiales;f__[Acidaminobacteraceae];g__Acidaminobacter	6	24	0	30	0	6	0	0	0	0		f__[Acidaminobacteraceae];g__Acidaminobacter	0.000130259	0.000500459	0	0.000604084	0	0.000115998	0	0	0	0
k__Bacteria;p__Synergistetes;c__Synergistia;o__Synergistales;f__Synergistaceae;g__	0	0	0	0	0	14	12	7	18	20		f__Synergistaceae;g__	0	0	0	0	0	0.000270662	0.000194622	0.000134053	0.000333692	0.000395155
k__Bacteria;p__Proteobacteria;c__Alphaproteobacteria;o__Rhodospirillales;f__;g__	0	46	0	0	0	5	7	3	0	4		f__;g__	0	0.000959213	0	0	0	9.66651e-05	0.000113529	5.74515e-05	0	7.90311e-05
k__Bacteria;p__Proteobacteria;c__Alphaproteobacteria;o__Sphingomonadales;f__Erythrobacteraceae;__	0	22	0	40	0	0	2	0	0	0		f__Erythrobacteraceae;__	0	0.000458754	0	0.000805445	0	0	3.2437e-05	0	0	0
k__Bacteria;p__Actinobacteria;c__Actinobacteria;o__Actinomycetales;f__Nocardioidaceae;g__Aeromicrobium	0	37	0	0	13	0	0	0	11	0		f__Nocardioidaceae;g__Aeromicrobium	0	0.000771541	0	0	0.000306937	0	0	0	0.000203923	0
k__Bacteria;p__Actinobacteria;c__Coriobacteriia;o__Coriobacteriales;f__Coriobacteriaceae;g__Eggerthella	6	13	5	0	0	10	8	0	9	14		f__Coriobacteriaceae;g__Eggerthella	0.000130259	0.000271082	0.000111022	0	0	0.00019333	0.000129748	0	0.000166846	0.000276609
k__Bacteria;p__Proteobacteria;c__Gammaproteobacteria;o__Aeromonadales;f__Aeromonadaceae;g__	0	0	57	0	0	0	0	0	0	0		f__Aeromonadaceae;g__	0	0	0.00126565	0	0	0	0	0	0	0
k__Bacteria;p__Proteobacteria;c__Alphaproteobacteria;o__Rhizobiales;f__Hyphomicrobiaceae;__	0	6	0	0	0	0	25	0	30	9		f__Hyphomicrobiaceae;__	0	0.000125115	0	0	0	0	0.000405462	0	0.000556153	0.00017782
k__Bacteria;p__Proteobacteria;c__Alphaproteobacteria;o__Caulobacterales;f__Caulobacteraceae;g__Phenylobacterium	0	0	0	39	0	0	16	0	11	0		f__Caulobacteraceae;g__Phenylobacterium	0	0	0	0.000785309	0	0	0.000259496	0	0.000203923	0
k__Bacteria;p__Verrucomicrobia;c__Verruco-5;o__WCHB1-41;f__RFP12;g__	0	0	0	0	2	0	12	16	15	19		f__RFP12;g__	0	0	0	0	4.7221e-05	0	0.000194622	0.000306408	0.000278076	0.000375398
k__Bacteria;p__Proteobacteria;c__Gammaproteobacteria;o__Legionellales;f__Coxiellaceae;g__Aquicella	0	0	0	31	0	0	35	0	0	0		f__Coxiellaceae;g__Aquicella	0	0	0	0.00062422	0	0	0.000567647	0	0	0
k__Bacteria;p__Proteobacteria;c__Gammaproteobacteria;o__Alteromonadales;f__[Chromatiaceae];g__Rheinheimera	46	0	0	0	5	0	0	0	0	0		f__[Chromatiaceae];g__Rheinheimera	0.000998654	0	0	0	0.000118053	0	0	0	0	0
k__Bacteria;p__Proteobacteria;c__Betaproteobacteria;o__Burkholderiales;f__Burkholderiaceae;g__	0	0	0	0	0	0	23	11	11	16		f__Burkholderiaceae;g__	0	0	0	0	0	0	0.000373025	0.000210655	0.000203923	0.000316124
k__Bacteria;p__Fusobacteria;c__Fusobacteriia;o__Fusobacteriales;f__;g__	27	4	0	0	0	0	16	6	0	3		f__;g__	0.000586166	8.34098e-05	0	0	0	0	0.000259496	0.000114903	0	5.92733e-05
k__Bacteria;p__Firmicutes;c__Clostridia;o__Clostridiales;f__Clostridiaceae;__	37	6	3	0	0	0	6	0	0	0		f__Clostridiaceae;__	0.000803265	0.000125115	6.66134e-05	0	0	0	9.7311e-05	0	0	0
k__Bacteria;p__Proteobacteria;c__Epsilonproteobacteria;o__Campylobacterales;f__Helicobacteraceae;g__	0	0	0	0	0	5	28	11	10	7		f__Helicobacteraceae;g__	0	0	0	0	0	9.66651e-05	0.000454118	0.000210655	0.000185384	0.000138304
k__Bacteria;p__Firmicutes;c__Clostridia;o__Clostridiales;f__Clostridiaceae;g__Sarcina	0	0	0	0	0	14	8	18	18	0		f__Clostridiaceae;g__Sarcina	0	0	0	0	0	0.000270662	0.000129748	0.000344709	0.000333692	0
k__Bacteria;p__Proteobacteria;c__Alphaproteobacteria;o__Sphingomonadales;f__Sphingomonadaceae;g__Zymomonas	0	0	0	0	0	25	24	0	0	10		f__Sphingomonadaceae;g__Zymomonas	0	0	0	0	0	0.000483325	0.000389244	0	0	0.000197578
k__Bacteria;p__Proteobacteria;c__Gammaproteobacteria;o__Oceanospirillales;f__Halomonadaceae;g__Halomonas	0	0	0	0	5	0	12	12	17	9		f__Halomonadaceae;g__Halomonas	0	0	0	0	0.000118053	0	0.000194622	0.000229806	0.000315153	0.00017782
k__Bacteria;p__Actinobacteria;c__Actinobacteria;o__Actinomycetales;f__Actinomycetaceae;g__N09	0	33	0	0	14	0	0	0	0	0		f__Actinomycetaceae;g__N09	0	0.000688131	0	0	0.000330547	0	0	0	0	0
k__Bacteria;p__Proteobacteria;c__Alphaproteobacteria;__;__;__	0	0	3	11	0	8	11	2	19	0		k__Bacteria;p__Proteobacteria;c__Alphaproteobacteria;__;__;__	0	0	6.66134e-05	0.000221497	0	0.000154664	0.000178403	3.8301e-05	0.00035223	0
k__Bacteria;p__Proteobacteria;c__Gammaproteobacteria;o__Chromatiales;f__Ectothiorhodospiraceae;g__	0	0	0	0	0	16	21	14	5	0		f__Ectothiorhodospiraceae;g__	0	0	0	0	0	0.000309328	0.000340588	0.000268107	9.26922e-05	0
k__Bacteria;p__Bacteroidetes;c__[Saprospirae];o__[Saprospirales];f__Chitinophagaceae;g__Flavihumibacter	0	8	0	30	0	0	2	5	6	0		f__Chitinophagaceae;g__Flavihumibacter	0	0.00016682	0	0.000604084	0	0	3.2437e-05	9.57524e-05	0.000111231	0
k__Bacteria;p__Proteobacteria;c__Alphaproteobacteria;o__;f__;g__	0	16	7	20	5	0	0	0	0	0		f__;g__	0	0.000333639	0.000155431	0.000402722	0.000118053	0	0	0	0	0
k__Bacteria;p__Nitrospirae;c__Nitrospira;o__Nitrospirales;f__Nitrospiraceae;g__Nitrospira	0	0	0	0	0	19	31	0	0	7		f__Nitrospiraceae;g__Nitrospira	0	0	0	0	0	0.000367327	0.000502773	0	0	0.000138304
k__Bacteria;p__Firmicutes;c__Clostridia;o__Clostridiales;f__Lachnospiraceae;g__Ruminococcus	0	19	0	0	0	14	21	0	0	0		f__Lachnospiraceae;g__Ruminococcus	0	0.000396197	0	0	0	0.000270662	0.000340588	0	0	0
k__Bacteria;p__Proteobacteria;c__Alphaproteobacteria;o__Rhodospirillales;f__Acetobacteraceae;g__Roseomonas	4	5	5	0	0	12	7	0	9	9		f__Acetobacteraceae;g__Roseomonas	8.68395e-05	0.000104262	0.000111022	0	0	0.000231996	0.000113529	0	0.000166846	0.00017782
k__Bacteria;p__Bacteroidetes;c__Flavobacteriia;o__Flavobacteriales;f__Cryomorphaceae;g__	0	0	3	15	8	5	6	0	0	12		f__Cryomorphaceae;g__	0	0	6.66134e-05	0.000302042	0.000188884	9.66651e-05	9.7311e-05	0	0	0.000237093
k__Bacteria;p__Proteobacteria;c__Alphaproteobacteria;o__Sphingomonadales;f__Erythrobacteraceae;g__	0	0	0	23	0	0	0	0	28	0		f__Erythrobacteraceae;g__	0	0	0	0.000463131	0	0	0	0	0.000519076	0
k__Bacteria;p__Proteobacteria;c__Gammaproteobacteria;o__Pseudomonadales;f__Moraxellaceae;g__Psychrobacter	15	9	0	0	0	7	14	0	0	5		f__Moraxellaceae;g__Psychrobacter	0.000325648	0.000187672	0	0	0	0.000135331	0.000227059	0	0	9.87888e-05
k__Bacteria;p__Firmicutes;c__Clostridia;o__Clostridiales;f__Lachnospiraceae;g__Shuttleworthia	0	0	19	0	0	0	0	10	8	10		f__Lachnospiraceae;g__Shuttleworthia	0	0	0.000421885	0	0	0	0	0.000191505	0.000148307	0.000197578
k__Bacteria;p__Planctomycetes;c__Planctomycetia;o__Pirellulales;f__Pirellulaceae;g__	0	0	0	0	0	17	7	7	2	17		f__Pirellulaceae;g__	0	0	0	0	0	0.000328661	0.000113529	0.000134053	3.70769e-05	0.000335882
k__Bacteria;p__Proteobacteria;c__Gammaproteobacteria;o__Alteromonadales;__;__	0	0	0	47	0	0	0	0	0	0		k__Bacteria;p__Proteobacteria;c__Gammaproteobacteria;o__Alteromonadales;__;__	0	0	0	0.000946398	0	0	0	0	0	0
k__Bacteria;p__Proteobacteria;c__Alphaproteobacteria;o__Rhizobiales;f__Phyllobacteriaceae;g__Mesorhizobium	0	0	0	0	0	0	24	0	0	28		f__Phyllobacteriaceae;g__Mesorhizobium	0	0	0	0	0	0	0.000389244	0	0	0.000553218
k__Bacteria;p__Proteobacteria;c__Gammaproteobacteria;o__Pasteurellales;f__Pasteurellaceae;g__Haemophilus	9	5	7	0	8	8	0	5	0	0		f__Pasteurellaceae;g__Haemophilus	0.000195389	0.000104262	0.000155431	0	0.000188884	0.000154664	0	9.57524e-05	0	0
k__Bacteria;p__Firmicutes;c__Clostridia;o__Clostridiales;f__Ruminococcaceae;g__Anaerofilum	0	0	0	9	0	5	0	12	7	12		f__Ruminococcaceae;g__Anaerofilum	0	0	0	0.000181225	0	9.66651e-05	0	0.000229806	0.000129769	0.000237093
k__Bacteria;p__Actinobacteria;c__Thermoleophilia;o__Solirubrobacterales;f__;g__	0	0	0	0	0	24	10	0	4	8		f__;g__	0	0	0	0	0	0.000463992	0.000162185	0	7.41537e-05	0.000158062
k__Bacteria;p__Firmicutes;c__Bacilli;o__Lactobacillales;f__Carnobacteriaceae;g__Carnobacterium	0	0	0	42	0	0	0	0	0	0		f__Carnobacteriaceae;g__Carnobacterium	0	0	0	0.000845717	0	0	0	0	0	0
k__Bacteria;p__Proteobacteria;c__Gammaproteobacteria;o__Pseudomonadales;f__Pseudomonadaceae;g__	0	0	0	0	0	25	0	0	0	18		f__Pseudomonadaceae;g__	0	0	0	0	0	0.000483325	0	0	0	0.00035564
k__Bacteria;p__Proteobacteria;c__Alphaproteobacteria;o__Rhizobiales;f__Beijerinckiaceae;g__Camelimonas	0	15	0	11	0	4	0	9	0	2		f__Beijerinckiaceae;g__Camelimonas	0	0.000312787	0	0.000221497	0	7.7332e-05	0	0.000172354	0	3.95155e-05
k__Bacteria;p__Firmicutes;c__Clostridia;o__Clostridiales;f__Peptococcaceae;g__	0	14	0	0	0	11	0	5	12	0		f__Peptococcaceae;g__	0	0.000291934	0	0	0	0.000212663	0	9.57524e-05	0.000222461	0
k__Bacteria;p__Actinobacteria;c__Actinobacteria;o__Actinomycetales;f__Cellulomonadaceae;g__Demequina	0	14	0	26	0	0	0	0	0	0		f__Cellulomonadaceae;g__Demequina	0	0.000291934	0	0.000523539	0	0	0	0	0	0
k__Bacteria;p__Proteobacteria;c__Alphaproteobacteria;o__Sphingomonadales;__;__	0	0	0	0	0	20	14	0	0	10		k__Bacteria;p__Proteobacteria;c__Alphaproteobacteria;o__Sphingomonadales;__;__	0	0	0	0	0	0.00038666	0.000227059	0	0	0.000197578
k__Bacteria;p__Firmicutes;c__Bacilli;o__Lactobacillales;f__Lactobacillaceae;__	0	0	0	0	0	0	0	0	0	41		f__Lactobacillaceae;__	0	0	0	0	0	0	0	0	0	0.000810069
k__Bacteria;p__Proteobacteria;c__Gammaproteobacteria;o__Legionellales;f__;g__	2	0	0	3	0	6	18	0	6	9		f__;g__	4.34197e-05	0	0	6.04084e-05	0	0.000115998	0.000291933	0	0.000111231	0.00017782
k__Bacteria;p__Actinobacteria;c__Actinobacteria;o__Actinomycetales;f__Dermatophilaceae;g__Kineosphaera	0	0	0	0	0	0	49	0	0	0		f__Dermatophilaceae;g__Kineosphaera	0	0	0	0	0	0	0.000794706	0	0	0
k__Bacteria;p__Proteobacteria;c__Gammaproteobacteria;o__Chromatiales;f__Halothiobacillaceae;g__Thiofaba	0	0	0	0	0	3	0	14	8	16		f__Halothiobacillaceae;g__Thiofaba	0	0	0	0	0	5.7999e-05	0	0.000268107	0.000148307	0.000316124
k__Bacteria;p__Cyanobacteria;c__4C0d-2;o__YS2;f__;g__	0	27	2	0	0	0	0	3	6	0		f__;g__	0	0.000563016	4.44089e-05	0	0	0	0	5.74515e-05	0.000111231	0
k__Bacteria;p__;c__;o__;f__;g__	0	0	4	0	0	0	10	0	10	17		f__;g__	0	0	8.88178e-05	0	0	0	0.000162185	0	0.000185384	0.000335882
k__Bacteria;p__Cyanobacteria;c__Chloroplast;o__Chlorophyta;f__Chlamydomonadaceae;g__	0	0	0	0	0	0	47	0	0	0		f__Chlamydomonadaceae;g__	0	0	0	0	0	0	0.000762269	0	0	0
k__Bacteria;p__Proteobacteria;c__Alphaproteobacteria;o__Rhizobiales;f__Rhizobiaceae;g__Kaistia	0	13	0	24	0	0	0	0	0	0		f__Rhizobiaceae;g__Kaistia	0	0.000271082	0	0.000483267	0	0	0	0	0	0
k__Bacteria;p__Actinobacteria;c__Acidimicrobiia;o__Acidimicrobiales;f__Microthrixaceae;g__	0	0	3	9	0	4	9	5	3	6		f__Microthrixaceae;g__	0	0	6.66134e-05	0.000181225	0	7.7332e-05	0.000145966	9.57524e-05	5.56153e-05	0.000118547
k__Bacteria;p__Proteobacteria;c__Betaproteobacteria;o__Burkholderiales;f__Comamonadaceae;g__Tepidimonas	0	18	16	0	0	0	0	0	0	0		f__Comamonadaceae;g__Tepidimonas	0	0.000375344	0.000355271	0	0	0	0	0	0	0
k__Bacteria;p__Proteobacteria;c__Gammaproteobacteria;o__Legionellales;f__Legionellaceae;__	0	0	0	0	12	0	7	0	18	0		f__Legionellaceae;__	0	0	0	0	0.000283326	0	0.000113529	0	0.000333692	0
k__Bacteria;p__Actinobacteria;c__Coriobacteriia;o__Coriobacteriales;f__Coriobacteriaceae;g__Adlercreutzia	9	0	11	0	4	10	0	0	0	0		f__Coriobacteriaceae;g__Adlercreutzia	0.000195389	0	0.000244249	0	9.44421e-05	0.00019333	0	0	0	0
k__Bacteria;p__Proteobacteria;c__Betaproteobacteria;o__Rhodocyclales;f__Rhodocyclaceae;g__Azospira	0	0	0	36	0	0	0	0	0	0		f__Rhodocyclaceae;g__Azospira	0	0	0	0.0007249	0	0	0	0	0	0
k__Bacteria;p__Bacteroidetes;c__Bacteroidia;o__Bacteroidales;f__[Barnesiellaceae];g__	0	0	11	8	0	0	9	9	0	0		f__[Barnesiellaceae];g__	0	0	0.000244249	0.000161089	0	0	0.000145966	0.000172354	0	0
k__Bacteria;p__Firmicutes;c__Clostridia;o__Clostridiales;f__Peptococcaceae;g__Peptococcus	0	11	0	0	0	10	11	0	6	0		f__Peptococcaceae;g__Peptococcus	0	0.000229377	0	0	0	0.00019333	0.000178403	0	0.000111231	0
k__Bacteria;p__Proteobacteria;c__Alphaproteobacteria;o__Rhizobiales;f__Xanthobacteraceae;__	0	12	0	21	0	0	0	0	2	0		f__Xanthobacteraceae;__	0	0.000250229	0	0.000422859	0	0	0	0	3.70769e-05	0
k__Bacteria;p__Proteobacteria;c__Gammaproteobacteria;__;__;__	14	0	0	0	7	4	0	8	0	0		k__Bacteria;p__Proteobacteria;c__Gammaproteobacteria;__;__;__	0.000303938	0	0	0	0.000165274	7.7332e-05	0	0.000153204	0	0
k__Bacteria;p__Firmicutes;c__Clostridia;o__Clostridiales;f__Lachnospiraceae;g__Hespellia	0	0	0	0	0	0	19	7	0	13		f__Lachnospiraceae;g__Hespellia	0	0	0	0	0	0	0.000308151	0.000134053	0	0.000256851
k__Bacteria;p__Verrucomicrobia;c__Verrucomicrobiae;o__Verrucomicrobiales;f__Verrucomicrobiaceae;g__	0	0	2	0	0	13	20	0	2	2		f__Verrucomicrobiaceae;g__	0	0	4.44089e-05	0	0	0.000251329	0.00032437	0	3.70769e-05	3.95155e-05
k__Bacteria;p__Acidobacteria;c__[Chloracidobacteria];o__RB41;f__Ellin6075;g__	0	0	15	0	0	12	8	0	0	0		f__Ellin6075;g__	0	0	0.000333067	0	0	0.000231996	0.000129748	0	0	0
k__Bacteria;p__Firmicutes;c__Clostridia;o__Clostridiales;f__Ruminococcaceae;g__Butyricicoccus	0	0	0	34	0	0	0	0	0	0		f__Ruminococcaceae;g__Butyricicoccus	0	0	0	0.000684628	0	0	0	0	0	0
k__Bacteria;p__Chlamydiae;c__Chlamydiia;o__Chlamydiales;__;__	0	0	0	0	17	0	12	2	0	2		k__Bacteria;p__Chlamydiae;c__Chlamydiia;o__Chlamydiales;__;__	0	0	0	0	0.000401379	0	0.000194622	3.8301e-05	0	3.95155e-05
k__Bacteria;p__Proteobacteria;c__Gammaproteobacteria;o__Enterobacteriales;f__Enterobacteriaceae;g__Morganella	0	0	2	0	0	8	0	16	9	0		f__Enterobacteriaceae;g__Morganella	0	0	4.44089e-05	0	0	0.000154664	0	0.000306408	0.000166846	0
k__Bacteria;p__Proteobacteria;c__Gammaproteobacteria;o__Alteromonadales;f__OM60;g__	0	0	0	0	0	0	7	0	20	9		f__OM60;g__	0	0	0	0	0	0	0.000113529	0	0.000370769	0.00017782
k__Bacteria;p__Proteobacteria;c__Betaproteobacteria;o__Methylophilales;f__Methylophilaceae;g__Methylobacillus	0	0	0	0	28	0	0	0	0	0		f__Methylophilaceae;g__Methylobacillus	0	0	0	0	0.000661095	0	0	0	0	0
k__Bacteria;p__Bacteroidetes;c__Bacteroidia;o__Bacteroidales;f__[Paraprevotellaceae];g__	0	0	5	0	0	0	3	15	11	0		f__[Paraprevotellaceae];g__	0	0	0.000111022	0	0	0	4.86555e-05	0.000287257	0.000203923	0
k__Bacteria;p__Proteobacteria;c__Betaproteobacteria;o__Rhodocyclales;f__Rhodocyclaceae;g__	0	0	0	0	0	11	16	9	0	0		f__Rhodocyclaceae;g__	0	0	0	0	0	0.000212663	0.000259496	0.000172354	0	0
k__Bacteria;p__Bacteroidetes;c__Bacteroidia;o__Bacteroidales;f__[Barnesiellaceae];__	18	0	0	0	10	0	0	0	0	0		f__[Barnesiellaceae];__	0.000390778	0	0	0	0.000236105	0	0	0	0	0
k__Bacteria;p__Actinobacteria;c__Actinobacteria;o__Actinomycetales;f__Kineosporiaceae;g__	0	0	0	30	0	0	0	0	0	0		f__Kineosporiaceae;g__	0	0	0	0.000604084	0	0	0	0	0	0
k__Bacteria;p__Chloroflexi;c__Thermomicrobia;o__JG30-KF-CM45;f__;g__	0	5	0	5	0	6	6	3	0	6		f__;g__	0	0.000104262	0	0.000100681	0	0.000115998	9.7311e-05	5.74515e-05	0	0.000118547
k__Bacteria;p__Bacteroidetes;c__Bacteroidia;o__Bacteroidales;f__Porphyromonadaceae;g__	0	2	15	0	0	0	0	0	6	5		f__Porphyromonadaceae;g__	0	4.17049e-05	0.000333067	0	0	0	0	0	0.000111231	9.87888e-05
k__Bacteria;p__Firmicutes;c__Clostridia;o__Clostridiales;f__[Tissierellaceae];g__Tissierella_Soehngenia	0	6	9	0	0	0	0	0	14	0		f__[Tissierellaceae];g__Tissierella_Soehngenia	0	0.000125115	0.00019984	0	0	0	0	0	0.000259538	0
k__Bacteria;p__Proteobacteria;c__Betaproteobacteria;o__Burkholderiales;f__Oxalobacteraceae;__	0	0	26	0	0	0	0	0	0	0		f__Oxalobacteraceae;__	0	0	0.000577316	0	0	0	0	0	0	0
k__Bacteria;p__GN02;c__BD1-5;o__;f__;g__	4	8	0	3	2	0	6	0	3	3		f__;g__	8.68395e-05	0.00016682	0	6.04084e-05	4.7221e-05	0	9.7311e-05	0	5.56153e-05	5.92733e-05
k__Bacteria;p__Proteobacteria;c__Alphaproteobacteria;o__Sphingomonadales;f__Sphingomonadaceae;g__	0	0	4	0	0	0	14	0	0	13		f__Sphingomonadaceae;g__	0	0	8.88178e-05	0	0	0	0.000227059	0	0	0.000256851
k__Bacteria;p__Planctomycetes;c__Planctomycetia;o__Gemmatales;f__Gemmataceae;g__	0	0	0	0	0	15	4	0	4	7		f__Gemmataceae;g__	0	0	0	0	0	0.000289995	6.4874e-05	0	7.41537e-05	0.000138304
k__Bacteria;p__Actinobacteria;c__Actinobacteria;o__Actinomycetales;f__Micrococcaceae;g__Rothia	0	0	3	15	0	0	0	0	0	10		f__Micrococcaceae;g__Rothia	0	0	6.66134e-05	0.000302042	0	0	0	0	0	0.000197578
k__Bacteria;p__Proteobacteria;c__Gammaproteobacteria;o__Enterobacteriales;f__Enterobacteriaceae;g__Proteus	0	0	0	0	0	29	0	0	0	0		f__Enterobacteriaceae;g__Proteus	0	0	0	0	0	0.000560657	0	0	0	0
k__Bacteria;p__Proteobacteria;c__Betaproteobacteria;o__Burkholderiales;f__Alcaligenaceae;__	0	14	0	0	5	0	9	0	0	0		f__Alcaligenaceae;__	0	0.000291934	0	0	0.000118053	0	0.000145966	0	0	0
k__Bacteria;p__Proteobacteria;c__Gammaproteobacteria;o__Xanthomonadales;f__Xanthomonadaceae;g__Luteimonas	0	0	0	4	0	0	11	0	0	15		f__Xanthomonadaceae;g__Luteimonas	0	0	0	8.05445e-05	0	0	0.000178403	0	0	0.000296367
k__Bacteria;p__Bacteroidetes;c__Bacteroidia;o__Bacteroidales;f__Rikenellaceae;g__Blvii28	0	0	0	0	3	0	3	10	13	0		f__Rikenellaceae;g__Blvii28	0	0	0	0	7.08316e-05	0	4.86555e-05	0.000191505	0.000241	0
k__Bacteria;p__Cyanobacteria;c__ML635J-21;o__;f__;g__	23	0	0	0	0	0	3	0	0	0		f__;g__	0.000499327	0	0	0	0	0	4.86555e-05	0	0	0
Unassigned;__;__;__;__;__	0	6	0	21	0	0	0	0	0	0		Unassigned;__;__;__;__;__	0	0.000125115	0	0.000422859	0	0	0	0	0	0
k__Bacteria;p__Proteobacteria;c__Gammaproteobacteria;o__Legionellales;f__Coxiellaceae;g__	0	3	0	0	0	11	12	0	4	0		f__Coxiellaceae;g__	0	6.25573e-05	0	0	0	0.000212663	0.000194622	0	7.41537e-05	0
k__Bacteria;p__Firmicutes;c__Bacilli;o__Bacillales;__;__	0	0	0	0	0	0	0	28	0	0		k__Bacteria;p__Firmicutes;c__Bacilli;o__Bacillales;__;__	0	0	0	0	0	0	0	0.000536214	0	0
k__Bacteria;p__Firmicutes;c__Clostridia;o__Clostridiales;f__[Tissierellaceae];__	4	0	0	0	19	0	0	0	0	0		f__[Tissierellaceae];__	8.68395e-05	0	0	0	0.0004486	0	0	0	0	0
k__Bacteria;p__Proteobacteria;c__Alphaproteobacteria;o__Rhizobiales;f__Beijerinckiaceae;__	0	0	0	0	0	0	17	0	0	13		f__Beijerinckiaceae;__	0	0	0	0	0	0	0.000275714	0	0	0.000256851
k__Bacteria;p__Fusobacteria;c__Fusobacteriia;o__Fusobacteriales;f__Fusobacteriaceae;g__	0	0	0	0	0	0	0	7	0	20		f__Fusobacteriaceae;g__	0	0	0	0	0	0	0	0.000134053	0	0.000395155
k__Bacteria;p__Firmicutes;c__Clostridia;o__Clostridiales;f__Veillonellaceae;g__Pelosinus	0	0	0	0	7	4	7	9	0	0		f__Veillonellaceae;g__Pelosinus	0	0	0	0	0.000165274	7.7332e-05	0.000113529	0.000172354	0	0
k__Bacteria;p__Synergistetes;c__Synergistia;o__Synergistales;f__Dethiosulfovibrionaceae;g__TG5	0	0	2	0	0	0	10	5	7	4		f__Dethiosulfovibrionaceae;g__TG5	0	0	4.44089e-05	0	0	0	0.000162185	9.57524e-05	0.000129769	7.90311e-05
k__Bacteria;p__Planctomycetes;c__Planctomycetia;o__Gemmatales;f__Isosphaeraceae;g__	0	3	0	0	0	4	13	0	0	8		f__Isosphaeraceae;g__	0	6.25573e-05	0	0	0	7.7332e-05	0.00021084	0	0	0.000158062
k__Bacteria;p__Actinobacteria;c__Actinobacteria;o__Actinomycetales;f__Dietziaceae;g__Dietzia	0	0	0	0	0	0	6	9	0	12		f__Dietziaceae;g__Dietzia	0	0	0	0	0	0	9.7311e-05	0.000172354	0	0.000237093
k__Bacteria;p__Proteobacteria;c__Deltaproteobacteria;o__Myxococcales;f__Haliangiaceae;g__	0	0	4	0	0	0	21	4	0	0		f__Haliangiaceae;g__	0	0	8.88178e-05	0	0	0	0.000340588	7.66019e-05	0	0
k__Bacteria;p__Proteobacteria;__;__;__;__	0	9	6	0	0	0	0	0	0	9		k__Bacteria;p__Proteobacteria;__;__;__;__	0	0.000187672	0.000133227	0	0	0	0	0	0	0.00017782
k__Bacteria;p__Proteobacteria;c__Betaproteobacteria;o__Burkholderiales;f__Oxalobacteraceae;g__Cupriavidus	0	0	22	0	0	0	0	0	0	0		f__Oxalobacteraceae;g__Cupriavidus	0	0	0.000488498	0	0	0	0	0	0	0
k__Bacteria;p__Proteobacteria;c__Gammaproteobacteria;o__Vibrionales;f__Pseudoalteromonadaceae;g__Pseudoalteromonas	0	0	0	0	0	25	0	0	0	0		f__Pseudoalteromonadaceae;g__Pseudoalteromonas	0	0	0	0	0	0.000483325	0	0	0	0
k__Bacteria;p__Verrucomicrobia;c__Verrucomicrobiae;o__Verrucomicrobiales;f__Verrucomicrobiaceae;g__Luteolibacter	5	0	12	0	0	0	3	3	0	0		f__Verrucomicrobiaceae;g__Luteolibacter	0.000108549	0	0.000266454	0	0	0	4.86555e-05	5.74515e-05	0	0
k__Bacteria;p__Actinobacteria;c__Actinobacteria;o__Actinomycetales;f__Tsukamurellaceae;g__Tsukamurella	0	23	0	0	0	0	0	0	0	0		f__Tsukamurellaceae;g__Tsukamurella	0	0.000479606	0	0	0	0	0	0	0	0
k__Bacteria;p__Bacteroidetes;c__Bacteroidia;o__Bacteroidales;f__S24-7;g__	0	0	16	0	0	2	0	4	0	0		f__S24-7;g__	0	0	0.000355271	0	0	3.8666e-05	0	7.66019e-05	0	0
k__Bacteria;p__Actinobacteria;c__Actinobacteria;o__Actinomycetales;f__Intrasporangiaceae;g__Arsenicicoccus	0	0	0	0	0	0	21	0	7	0		f__Intrasporangiaceae;g__Arsenicicoccus	0	0	0	0	0	0	0.000340588	0	0.000129769	0
k__Bacteria;p__Proteobacteria;c__Alphaproteobacteria;o__Sphingomonadales;f__Sphingomonadaceae;g__Blastomonas	0	0	21	0	0	0	0	0	0	0		f__Sphingomonadaceae;g__Blastomonas	0	0	0.000466294	0	0	0	0	0	0	0
k__Bacteria;p__Proteobacteria;c__Betaproteobacteria;o__Burkholderiales;f__Burkholderiaceae;g__Pandoraea	0	0	21	0	0	0	0	0	0	0		f__Burkholderiaceae;g__Pandoraea	0	0	0.000466294	0	0	0	0	0	0	0
k__Bacteria;p__Tenericutes;c__Mollicutes;o__RF39;f__;g__	0	0	0	0	0	7	4	3	4	6		f__;g__	0	0	0	0	0	0.000135331	6.4874e-05	5.74515e-05	7.41537e-05	0.000118547
k__Bacteria;p__Acidobacteria;c__Holophagae;o__Holophagales;f__Holophagaceae;g__	0	0	0	0	0	2	16	0	8	0		f__Holophagaceae;g__	0	0	0	0	0	3.8666e-05	0.000259496	0	0.000148307	0
k__Bacteria;p__Actinobacteria;c__Actinobacteria;o__Actinomycetales;f__Microbacteriaceae;g__Salinibacterium	0	0	0	0	0	23	0	0	0	0		f__Microbacteriaceae;g__Salinibacterium	0	0	0	0	0	0.000444659	0	0	0	0
k__Bacteria;p__Proteobacteria;c__Alphaproteobacteria;o__Rhodospirillales;f__Acetobacteraceae;g__Rhodovarius	0	0	10	11	0	0	0	0	0	0		f__Acetobacteraceae;g__Rhodovarius	0	0	0.000222045	0.000221497	0	0	0	0	0	0
k__Bacteria;p__Proteobacteria;c__Betaproteobacteria;o__Rhodocyclales;f__Rhodocyclaceae;g__Methyloversatilis	0	0	0	22	0	0	0	0	0	0		f__Rhodocyclaceae;g__Methyloversatilis	0	0	0	0.000442995	0	0	0	0	0	0
k__Bacteria;p__Firmicutes;c__Clostridia;o__Clostridiales;f__[Tissierellaceae];g__Finegoldia	4	7	0	3	6	0	0	0	0	0		f__[Tissierellaceae];g__Finegoldia	8.68395e-05	0.000145967	0	6.04084e-05	0.000141663	0	0	0	0	0
k__Bacteria;p__Bacteroidetes;c__Cytophagia;o__Cytophagales;f__;g__	0	0	19	0	0	0	0	0	0	0		f__;g__	0	0	0.000421885	0	0	0	0	0	0	0
k__Bacteria;p__Fusobacteria;c__Fusobacteriia;o__Fusobacteriales;f__Fusobacteriaceae;g__Fusobacterium	0	0	0	0	0	10	0	0	12	0		f__Fusobacteriaceae;g__Fusobacterium	0	0	0	0	0	0.00019333	0	0	0.000222461	0
k__Bacteria;p__Actinobacteria;c__Actinobacteria;o__Actinomycetales;f__Beutenbergiaceae;g__	0	0	0	0	0	0	0	0	22	0		f__Beutenbergiaceae;g__	0	0	0	0	0	0	0	0	0.000407845	0
k__Bacteria;p__WPS-2;c__;o__;f__;g__	0	0	4	0	0	8	10	0	0	0		f__;g__	0	0	8.88178e-05	0	0	0.000154664	0.000162185	0	0	0
k__Bacteria;p__Proteobacteria;c__Alphaproteobacteria;o__Rhizobiales;f__Bradyrhizobiaceae;g__Balneimonas	0	0	0	0	0	15	0	6	0	0		f__Bradyrhizobiaceae;g__Balneimonas	0	0	0	0	0	0.000289995	0	0.000114903	0	0
k__Bacteria;p__Proteobacteria;c__Alphaproteobacteria;o__Rhodospirillales;f__Rhodospirillaceae;g__Elstera	8	11	0	0	0	0	0	0	0	0		f__Rhodospirillaceae;g__Elstera	0.000173679	0.000229377	0	0	0	0	0	0	0	0
k__Bacteria;p__Proteobacteria;c__Betaproteobacteria;o__Burkholderiales;f__Comamonadaceae;g__Thiomonas	0	0	0	0	0	0	0	21	0	0		f__Comamonadaceae;g__Thiomonas	0	0	0	0	0	0	0	0.00040216	0	0
k__Bacteria;p__Proteobacteria;c__Alphaproteobacteria;o__Sphingomonadales;f__Erythrobacteraceae;g__Erythrobacter	0	0	0	0	17	0	0	0	0	0		f__Erythrobacteraceae;g__Erythrobacter	0	0	0	0	0.000401379	0	0	0	0	0
k__Bacteria;p__Proteobacteria;c__Betaproteobacteria;o__Hydrogenophilales;f__Hydrogenophilaceae;g__Thiobacillus	0	0	0	0	0	0	5	0	0	16		f__Hydrogenophilaceae;g__Thiobacillus	0	0	0	0	0	0	8.10925e-05	0	0	0.000316124
k__Bacteria;p__Firmicutes;__;__;__;__	0	0	0	0	0	0	0	5	14	2		k__Bacteria;p__Firmicutes;__;__;__;__	0	0	0	0	0	0	0	9.57524e-05	0.000259538	3.95155e-05
k__Bacteria;p__Bacteroidetes;c__Cytophagia;o__Cytophagales;f__Cytophagaceae;g__Leadbetterella	0	0	5	0	0	5	9	0	2	0		f__Cytophagaceae;g__Leadbetterella	0	0	0.000111022	0	0	9.66651e-05	0.000145966	0	3.70769e-05	0
k__Bacteria;p__Proteobacteria;c__Alphaproteobacteria;o__Rhizobiales;f__Rhizobiaceae;g__	0	11	0	8	0	0	0	0	0	0		f__Rhizobiaceae;g__	0	0.000229377	0	0.000161089	0	0	0	0	0	0
k__Bacteria;p__Verrucomicrobia;c__Verruco-5;o__LD1-PB3;f__;g__	0	0	0	0	0	0	6	8	0	7		f__;g__	0	0	0	0	0	0	9.7311e-05	0.000153204	0	0.000138304
k__Bacteria;p__Firmicutes;c__Bacilli;o__Lactobacillales;f__Leuconostocaceae;__	0	0	0	0	0	4	7	0	0	10		f__Leuconostocaceae;__	0	0	0	0	0	7.7332e-05	0.000113529	0	0	0.000197578
k__Bacteria;p__Bacteroidetes;c__[Saprospirae];o__[Saprospirales];f__Chitinophagaceae;g__Sediminibacterium	0	0	11	7	0	0	0	0	0	0		f__Chitinophagaceae;g__Sediminibacterium	0	0	0.000244249	0.000140953	0	0	0	0	0	0
k__Bacteria;p__Actinobacteria;c__Actinobacteria;__;__;__	0	11	7	0	0	0	0	0	0	0		k__Bacteria;p__Actinobacteria;c__Actinobacteria;__;__;__	0	0.000229377	0.000155431	0	0	0	0	0	0	0
k__Bacteria;p__Actinobacteria;c__Actinobacteria;o__Actinomycetales;f__Nakamurellaceae;g__	0	0	6	0	0	0	5	0	9	0		f__Nakamurellaceae;g__	0	0	0.000133227	0	0	0	8.10925e-05	0	0.000166846	0
k__Bacteria;p__Proteobacteria;c__Gammaproteobacteria;o__Pasteurellales;f__Pasteurellaceae;g__Chelonobacter	0	0	0	0	0	10	11	0	0	0		f__Pasteurellaceae;g__Chelonobacter	0	0	0	0	0	0.00019333	0.000178403	0	0	0
k__Bacteria;p__Bacteroidetes;c__Sphingobacteriia;o__Sphingobacteriales;f__Sphingobacteriaceae;__	0	0	0	4	0	0	0	0	15	0		f__Sphingobacteriaceae;__	0	0	0	8.05445e-05	0	0	0	0	0.000278076	0
k__Bacteria;p__Bacteroidetes;c__Bacteroidia;o__Bacteroidales;f__Marinilabiaceae;g__	0	0	0	0	3	0	0	9	0	5		f__Marinilabiaceae;g__	0	0	0	0	7.08316e-05	0	0	0.000172354	0	9.87888e-05
k__Bacteria;p__Proteobacteria;c__Alphaproteobacteria;o__Rhodospirillales;f__Acetobacteraceae;g__Acetobacter	0	0	0	0	0	0	4	9	5	0		f__Acetobacteraceae;g__Acetobacter	0	0	0	0	0	0	6.4874e-05	0.000172354	9.26922e-05	0
k__Bacteria;p__Proteobacteria;c__Gammaproteobacteria;o__Xanthomonadales;f__Xanthomonadaceae;g__Arenimonas	0	0	0	0	0	17	0	0	0	0		f__Xanthomonadaceae;g__Arenimonas	0	0	0	0	0	0.000328661	0	0	0	0
k__Bacteria;p__Bacteroidetes;c__Bacteroidia;o__Bacteroidales;f__Porphyromonadaceae;__	0	0	0	0	0	0	2	9	6	0		f__Porphyromonadaceae;__	0	0	0	0	0	0	3.2437e-05	0.000172354	0.000111231	0
k__Bacteria;p__Bacteroidetes;c__Bacteroidia;o__Bacteroidales;f__[Odoribacteraceae];g__Odoribacter	7	0	0	8	0	0	0	0	0	0		f__[Odoribacteraceae];g__Odoribacter	0.000151969	0	0	0.000161089	0	0	0	0	0	0
k__Bacteria;p__Firmicutes;c__Clostridia;o__Clostridiales;f__[Mogibacteriaceae];g__Mogibacterium	0	0	0	0	0	11	6	0	0	0		f__[Mogibacteriaceae];g__Mogibacterium	0	0	0	0	0	0.000212663	9.7311e-05	0	0	0
k__Bacteria;p__Actinobacteria;c__Actinobacteria;o__Actinomycetales;f__Nocardioidaceae;g__Nocardioides	0	0	0	0	2	0	0	0	0	13		f__Nocardioidaceae;g__Nocardioides	0	0	0	0	4.7221e-05	0	0	0	0	0.000256851
k__Bacteria;p__Chloroflexi;c__Anaerolineae;o__Anaerolineales;f__Anaerolinaceae;g__	0	0	10	0	0	0	0	0	4	0		f__Anaerolinaceae;g__	0	0	0.000222045	0	0	0	0	0	7.41537e-05	0
k__Bacteria;p__Actinobacteria;c__Coriobacteriia;o__Coriobacteriales;f__Coriobacteriaceae;g__Slackia	0	5	0	0	0	2	0	4	4	0		f__Coriobacteriaceae;g__Slackia	0	0.000104262	0	0	0	3.8666e-05	0	7.66019e-05	7.41537e-05	0
k__Bacteria;p__Firmicutes;c__Clostridia;o__Clostridiales;f__[Tissierellaceae];g__Peptoniphilus	0	8	4	0	0	0	0	0	2	0		f__[Tissierellaceae];g__Peptoniphilus	0	0.00016682	8.88178e-05	0	0	0	0	0	3.70769e-05	0
k__Bacteria;p__Firmicutes;c__Erysipelotrichi;o__Erysipelotrichales;f__Erysipelotrichaceae;g__Bulleidia	0	0	0	0	0	6	0	2	0	7		f__Erysipelotrichaceae;g__Bulleidia	0	0	0	0	0	0.000115998	0	3.8301e-05	0	0.000138304
k__Bacteria;p__Cyanobacteria;c__Chloroplast;o__Chlorophyta;f__;g__	0	0	0	0	0	0	18	0	0	0		f__;g__	0	0	0	0	0	0	0.000291933	0	0	0
k__Bacteria;p__Firmicutes;c__Clostridia;o__Clostridiales;f__Dehalobacteriaceae;g__Dehalobacterium	0	0	0	0	0	5	4	0	7	0		f__Dehalobacteriaceae;g__Dehalobacterium	0	0	0	0	0	9.66651e-05	6.4874e-05	0	0.000129769	0
k__Bacteria;p__Proteobacteria;c__Deltaproteobacteria;o__Myxococcales;f__Nannocystaceae;g__Nannocystis	0	0	0	0	0	3	12	0	2	0		f__Nannocystaceae;g__Nannocystis	0	0	0	0	0	5.7999e-05	0.000194622	0	3.70769e-05	0
k__Bacteria;p__Bacteroidetes;c__Bacteroidia;o__Bacteroidales;__;__	4	0	3	0	0	0	0	7	0	0		k__Bacteria;p__Bacteroidetes;c__Bacteroidia;o__Bacteroidales;__;__	8.68395e-05	0	6.66134e-05	0	0	0	0	0.000134053	0	0
k__Bacteria;p__Bacteroidetes;c__Flavobacteriia;o__Flavobacteriales;f__[Weeksellaceae];__	0	0	0	0	12	0	0	0	0	0		f__[Weeksellaceae];__	0	0	0	0	0.000283326	0	0	0	0	0
k__Bacteria;p__Bacteroidetes;c__Sphingobacteriia;o__Sphingobacteriales;f__Sphingobacteriaceae;g__	0	0	0	14	0	0	0	0	0	0		f__Sphingobacteriaceae;g__	0	0	0	0.000281906	0	0	0	0	0	0
k__Bacteria;p__Firmicutes;c__Bacilli;o__Lactobacillales;f__Streptococcaceae;g__	0	0	0	14	0	0	0	0	0	0		f__Streptococcaceae;g__	0	0	0	0.000281906	0	0	0	0	0	0
k__Bacteria;p__Proteobacteria;c__Deltaproteobacteria;o__Myxococcales;f__Nannocystaceae;g__Plesiocystis	0	0	0	0	0	6	5	0	0	4		f__Nannocystaceae;g__Plesiocystis	0	0	0	0	0	0.000115998	8.10925e-05	0	0	7.90311e-05
k__Bacteria;p__Bacteroidetes;c__Cytophagia;o__Cytophagales;f__Cytophagaceae;g__Cytophaga	0	0	0	10	3	0	0	0	0	0		f__Cytophagaceae;g__Cytophaga	0	0	0	0.000201361	7.08316e-05	0	0	0	0	0
k__Bacteria;p__Firmicutes;c__Clostridia;o__Clostridiales;f__Lachnospiraceae;g__Lachnobacterium	0	13	0	0	0	0	0	0	0	0		f__Lachnospiraceae;g__Lachnobacterium	0	0.000271082	0	0	0	0	0	0	0	0
k__Bacteria;p__Synergistetes;c__Synergistia;o__Synergistales;f__Dethiosulfovibrionaceae;g__HA73	0	0	0	0	0	5	0	0	9	0		f__Dethiosulfovibrionaceae;g__HA73	0	0	0	0	0	9.66651e-05	0	0	0.000166846	0
k__Bacteria;p__Actinobacteria;c__Actinobacteria;o__Actinomycetales;f__Sanguibacteraceae;__	0	0	0	0	11	0	0	0	0	0		f__Sanguibacteraceae;__	0	0	0	0	0.000259716	0	0	0	0	0
k__Bacteria;p__Firmicutes;c__Clostridia;o__Clostridiales;f__Eubacteriaceae;g__Anaerofustis	0	0	0	0	0	0	3	0	6	5		f__Eubacteriaceae;g__Anaerofustis	0	0	0	0	0	0	4.86555e-05	0	0.000111231	9.87888e-05
k__Bacteria;p__Proteobacteria;c__Alphaproteobacteria;o__Rhizobiales;f__Methylocystaceae;g__Rhodoblastus	0	0	0	0	0	0	0	13	0	0		f__Methylocystaceae;g__Rhodoblastus	0	0	0	0	0	0	0	0.000248956	0	0
k__Bacteria;p__Firmicutes;c__Bacilli;o__Bacillales;f__[Exiguobacteraceae];g__	0	0	0	4	0	0	0	0	9	0		f__[Exiguobacteraceae];g__	0	0	0	8.05445e-05	0	0	0	0	0.000166846	0
k__Bacteria;p__OP8;c__;o__;f__;g__	0	0	0	0	0	7	0	0	6	0		f__;g__	0	0	0	0	0	0.000135331	0	0	0.000111231	0
k__Bacteria;p__Bacteroidetes;c__[Saprospirae];o__[Saprospirales];f__;g__	0	0	0	3	0	4	4	0	0	2		f__;g__	0	0	0	6.04084e-05	0	7.7332e-05	6.4874e-05	0	0	3.95155e-05
k__Bacteria;p__Proteobacteria;c__Alphaproteobacteria;o__Rhizobiales;f__Phyllobacteriaceae;__	0	0	0	12	0	0	0	0	0	0		f__Phyllobacteriaceae;__	0	0	0	0.000241633	0	0	0	0	0	0
k__Bacteria;p__Firmicutes;c__Clostridia;o__Clostridiales;f__[Tissierellaceae];g__Anaerococcus	0	0	0	4	0	0	4	0	3	2		f__[Tissierellaceae];g__Anaerococcus	0	0	0	8.05445e-05	0	0	6.4874e-05	0	5.56153e-05	3.95155e-05
k__Bacteria;p__Planctomycetes;c__;o__;f__;g__	0	0	0	0	0	7	4	0	0	2		f__;g__	0	0	0	0	0	0.000135331	6.4874e-05	0	0	3.95155e-05
k__Bacteria;p__Proteobacteria;c__Alphaproteobacteria;o__Rhizobiales;f__Methylobacteriaceae;g__Methylobacterium	3	0	0	0	0	3	0	0	6	0		f__Methylobacteriaceae;g__Methylobacterium	6.51296e-05	0	0	0	0	5.7999e-05	0	0	0.000111231	0
k__Bacteria;p__OD1;c__ZB2;o__;f__;g__	0	0	0	10	0	0	2	0	0	0		f__;g__	0	0	0	0.000201361	0	0	3.2437e-05	0	0	0
k__Bacteria;p__Proteobacteria;c__Gammaproteobacteria;o__Pseudomonadales;f__Moraxellaceae;g__Alkanindiges	0	0	0	0	0	8	0	0	0	4		f__Moraxellaceae;g__Alkanindiges	0	0	0	0	0	0.000154664	0	0	0	7.90311e-05
k__Bacteria;p__Chloroflexi;c__;o__;f__;g__	0	0	0	0	0	5	6	0	0	2		f__;g__	0	0	0	0	0	9.66651e-05	9.7311e-05	0	0	3.95155e-05
k__Bacteria;p__Proteobacteria;c__Alphaproteobacteria;o__Rhodospirillales;f__Rhodospirillaceae;g__	0	2	0	0	0	0	0	10	0	0		f__Rhodospirillaceae;g__	0	4.17049e-05	0	0	0	0	0	0.000191505	0	0
k__Bacteria;p__Proteobacteria;c__Alphaproteobacteria;o__Rhodospirillales;f__Rhodospirillaceae;g__Telmatospirillum	0	0	0	5	0	0	0	3	4	0		f__Rhodospirillaceae;g__Telmatospirillum	0	0	0	0.000100681	0	0	0	5.74515e-05	7.41537e-05	0
k__Bacteria;p__Proteobacteria;c__Alphaproteobacteria;o__Sphingomonadales;f__Sphingomonadaceae;__	0	0	0	0	0	12	0	0	0	0		f__Sphingomonadaceae;__	0	0	0	0	0	0.000231996	0	0	0	0
k__Bacteria;p__Proteobacteria;c__Gammaproteobacteria;o__Alteromonadales;f__Alteromonadaceae;g__Marinobacter	0	0	0	0	0	12	0	0	0	0		f__Alteromonadaceae;g__Marinobacter	0	0	0	0	0	0.000231996	0	0	0	0
k__Bacteria;p__Proteobacteria;c__Gammaproteobacteria;o__Pseudomonadales;f__Moraxellaceae;__	0	11	0	0	0	0	0	0	0	0		f__Moraxellaceae;__	0	0.000229377	0	0	0	0	0	0	0	0
k__Bacteria;p__Proteobacteria;c__Alphaproteobacteria;o__Rhizobiales;f__Bradyrhizobiaceae;g__Bosea	0	0	10	0	0	0	0	0	0	0		f__Bradyrhizobiaceae;g__Bosea	0	0	0.000222045	0	0	0	0	0	0	0
k__Bacteria;p__OD1;c__;o__;f__;g__	0	2	0	0	0	0	4	6	0	0		f__;g__	0	4.17049e-05	0	0	0	0	6.4874e-05	0.000114903	0	0
k__Bacteria;p__Bacteroidetes;c__Bacteroidia;o__Bacteroidales;f__SB-1;g__	0	0	0	0	5	0	6	0	0	0		f__SB-1;g__	0	0	0	0	0.000118053	0	9.7311e-05	0	0	0
k__Bacteria;p__Firmicutes;c__Bacilli;__;__;__	0	0	0	4	0	0	0	7	0	0		k__Bacteria;p__Firmicutes;c__Bacilli;__;__;__	0	0	0	8.05445e-05	0	0	0	0.000134053	0	0
k__Bacteria;p__Chlorobi;c__SJA-28;o__;f__;g__	0	0	0	0	0	0	5	3	4	0		f__;g__	0	0	0	0	0	0	8.10925e-05	5.74515e-05	7.41537e-05	0
k__Bacteria;p__Actinobacteria;c__Actinobacteria;o__Actinomycetales;f__Micrococcaceae;g__Arthrobacter	0	0	0	0	0	11	0	0	0	0		f__Micrococcaceae;g__Arthrobacter	0	0	0	0	0	0.000212663	0	0	0	0
k__Bacteria;p__Proteobacteria;c__Alphaproteobacteria;o__Rhodobacterales;f__Hyphomonadaceae;g__Woodsholea	0	0	0	0	0	11	0	0	0	0		f__Hyphomonadaceae;g__Woodsholea	0	0	0	0	0	0.000212663	0	0	0	0
k__Bacteria;p__Firmicutes;c__Bacilli;o__Lactobacillales;f__Aerococcaceae;g__Aerococcus	0	0	0	0	0	4	0	0	7	0		f__Aerococcaceae;g__Aerococcus	0	0	0	0	0	7.7332e-05	0	0	0.000129769	0
k__Bacteria;p__Proteobacteria;c__Alphaproteobacteria;o__Rhodospirillales;f__Rhodospirillaceae;g__Oleomonas	0	0	0	10	0	0	0	0	0	0		f__Rhodospirillaceae;g__Oleomonas	0	0	0	0.000201361	0	0	0	0	0	0
k__Bacteria;p__Proteobacteria;c__Alphaproteobacteria;o__Rhodospirillales;f__Rhodospirillaceae;g__Azospirillum	0	0	9	0	0	0	0	0	0	0		f__Rhodospirillaceae;g__Azospirillum	0	0	0.00019984	0	0	0	0	0	0	0
k__Bacteria;p__Proteobacteria;c__Betaproteobacteria;o__Rhodocyclales;f__Rhodocyclaceae;g__Petrobacter	0	0	9	0	0	0	0	0	0	0		f__Rhodocyclaceae;g__Petrobacter	0	0	0.00019984	0	0	0	0	0	0	0
k__Bacteria;p__Firmicutes;c__Bacilli;o__Gemellales;f__Gemellaceae;__	0	0	3	5	0	0	2	0	0	0		f__Gemellaceae;__	0	0	6.66134e-05	0.000100681	0	0	3.2437e-05	0	0	0
k__Bacteria;p__Proteobacteria;c__Gammaproteobacteria;o__Methylococcales;f__Methylococcaceae;g__Methylocaldum	0	0	0	0	0	0	0	0	0	10		f__Methylococcaceae;g__Methylocaldum	0	0	0	0	0	0	0	0	0	0.000197578
k__Bacteria;p__Verrucomicrobia;c__Verrucomicrobiae;o__Verrucomicrobiales;f__Verrucomicrobiaceae;g__Verrucomicrobium	0	0	0	6	0	0	0	2	2	0		f__Verrucomicrobiaceae;g__Verrucomicrobium	0	0	0	0.000120817	0	0	0	3.8301e-05	3.70769e-05	0
k__Bacteria;p__Proteobacteria;c__Deltaproteobacteria;o__Myxococcales;f__;g__	0	0	2	4	0	2	2	0	0	0		f__;g__	0	0	4.44089e-05	8.05445e-05	0	3.8666e-05	3.2437e-05	0	0	0
k__Bacteria;p__Chloroflexi;c__Anaerolineae;o__Caldilineales;f__Caldilineaceae;g__	0	0	0	0	0	4	0	0	0	6		f__Caldilineaceae;g__	0	0	0	0	0	7.7332e-05	0	0	0	0.000118547
k__Bacteria;p__Firmicutes;c__Clostridia;o__Clostridiales;f__Peptostreptococcaceae;g__Peptostreptococcus	0	0	0	0	0	10	0	0	0	0		f__Peptostreptococcaceae;g__Peptostreptococcus	0	0	0	0	0	0.00019333	0	0	0	0
k__Bacteria;p__Proteobacteria;c__Betaproteobacteria;o__Burkholderiales;__;__	0	0	0	0	0	0	0	10	0	0		k__Bacteria;p__Proteobacteria;c__Betaproteobacteria;o__Burkholderiales;__;__	0	0	0	0	0	0	0	0.000191505	0	0
k__Bacteria;p__Proteobacteria;c__Gammaproteobacteria;o__Enterobacteriales;f__Enterobacteriaceae;g__Providencia	0	0	0	0	0	0	0	10	0	0		f__Enterobacteriaceae;g__Providencia	0	0	0	0	0	0	0	0.000191505	0	0
k__Bacteria;p__Proteobacteria;c__Alphaproteobacteria;o__Rhizobiales;f__Xanthobacteraceae;g__Labrys	0	0	0	0	8	0	0	0	0	0		f__Xanthobacteraceae;g__Labrys	0	0	0	0	0.000188884	0	0	0	0	0
k__Bacteria;p__Planctomycetes;c__Planctomycetia;o__Gemmatales;f__Gemmataceae;g__Gemmata	0	0	0	2	0	6	2	0	0	0		f__Gemmataceae;g__Gemmata	0	0	0	4.02722e-05	0	0.000115998	3.2437e-05	0	0	0
k__Bacteria;p__Proteobacteria;c__Gammaproteobacteria;o__Legionellales;f__Legionellaceae;g__Tatlockia	0	0	0	2	0	0	4	4	0	0		f__Legionellaceae;g__Tatlockia	0	0	0	4.02722e-05	0	0	6.4874e-05	7.66019e-05	0	0
k__Bacteria;p__Actinobacteria;c__Coriobacteriia;o__Coriobacteriales;f__Coriobacteriaceae;g__Enterococcus	0	0	8	0	0	0	0	0	0	0		f__Coriobacteriaceae;g__Enterococcus	0	0	0.000177636	0	0	0	0	0	0	0
k__Bacteria;p__Proteobacteria;c__Alphaproteobacteria;o__Rhodospirillales;f__Acetobacteraceae;g__Gluconobacter	0	0	8	0	0	0	0	0	0	0		f__Acetobacteraceae;g__Gluconobacter	0	0	0.000177636	0	0	0	0	0	0	0
k__Bacteria;p__Spirochaetes;c__[Leptospirae];o__[Leptospirales];f__Sediment-4;g__	0	0	2	0	0	0	0	4	3	0		f__Sediment-4;g__	0	0	4.44089e-05	0	0	0	0	7.66019e-05	5.56153e-05	0
k__Bacteria;p__Verrucomicrobia;c__Verruco-5;o__WCHB1-41;f__WCHB1-25;g__	0	0	0	0	0	0	6	0	4	0		f__WCHB1-25;g__	0	0	0	0	0	0	9.7311e-05	0	7.41537e-05	0
k__Bacteria;p__Actinobacteria;c__Coriobacteriia;o__Coriobacteriales;f__Coriobacteriaceae;g__Olsenella	0	0	0	0	7	0	0	0	0	0		f__Coriobacteriaceae;g__Olsenella	0	0	0	0	0.000165274	0	0	0	0	0
k__Bacteria;p__Bacteroidetes;c__[Saprospirae];o__[Saprospirales];f__Saprospiraceae;g__Haliscomenobacter	0	0	0	0	0	0	10	0	0	0		f__Saprospiraceae;g__Haliscomenobacter	0	0	0	0	0	0	0.000162185	0	0	0
k__Bacteria;p__Firmicutes;c__Bacilli;o__Lactobacillales;__;__	0	0	0	0	0	0	10	0	0	0		k__Bacteria;p__Firmicutes;c__Bacilli;o__Lactobacillales;__;__	0	0	0	0	0	0	0.000162185	0	0	0
k__Bacteria;p__Tenericutes;c__Mollicutes;o__RsaHF231;f__;g__	0	4	0	0	0	4	0	0	0	0		f__;g__	0	8.34098e-05	0	0	0	7.7332e-05	0	0	0	0
k__Bacteria;p__Actinobacteria;c__Actinobacteria;o__Actinomycetales;f__Geodermatophilaceae;g__Blastococcus	0	0	0	0	0	0	0	0	0	8		f__Geodermatophilaceae;g__Blastococcus	0	0	0	0	0	0	0	0	0	0.000158062
k__Bacteria;p__Bacteroidetes;c__Bacteroidia;o__Bacteroidales;f__[Odoribacteraceae];g__Butyricimonas	0	0	7	0	0	0	0	0	0	0		f__[Odoribacteraceae];g__Butyricimonas	0	0	0.000155431	0	0	0	0	0	0	0
k__Bacteria;p__Firmicutes;c__Bacilli;o__Lactobacillales;f__Aerococcaceae;g__Granulicatella	0	3	0	0	0	0	0	0	5	0		f__Aerococcaceae;g__Granulicatella	0	6.25573e-05	0	0	0	0	0	0	9.26922e-05	0
k__Bacteria;p__Firmicutes;c__Clostridia;o__Clostridiales;f__Veillonellaceae;g__Anaerospora	0	0	0	0	0	0	0	8	0	0		f__Veillonellaceae;g__Anaerospora	0	0	0	0	0	0	0	0.000153204	0	0
k__Bacteria;p__Actinobacteria;c__Actinobacteria;o__Actinomycetales;f__Micrococcaceae;g__Micrococcus	7	0	0	0	0	0	0	0	0	0		f__Micrococcaceae;g__Micrococcus	0.000151969	0	0	0	0	0	0	0	0	0
k__Bacteria;p__Firmicutes;c__Clostridia;o__Clostridiales;f__[Tissierellaceae];g__Sedimentibacter	0	0	0	0	0	0	0	4	4	0		f__[Tissierellaceae];g__Sedimentibacter	0	0	0	0	0	0	0	7.66019e-05	7.41537e-05	0
k__Bacteria;p__Spirochaetes;c__Spirochaetes;o__Spirochaetales;f__Spirochaetaceae;g__Treponema	0	0	5	0	0	0	0	0	0	2		f__Spirochaetaceae;g__Treponema	0	0	0.000111022	0	0	0	0	0	0	3.95155e-05
k__Bacteria;p__Bacteroidetes;c__Flavobacteriia;o__Flavobacteriales;f__Flavobacteriaceae;__	0	0	0	3	0	0	2	0	3	0		f__Flavobacteriaceae;__	0	0	0	6.04084e-05	0	0	3.2437e-05	0	5.56153e-05	0
k__Bacteria;p__Actinobacteria;c__Actinobacteria;o__Bifidobacteriales;f__Bifidobacteriaceae;g__Gardnerella	0	7	0	0	0	0	0	0	0	0		f__Bifidobacteriaceae;g__Gardnerella	0	0.000145967	0	0	0	0	0	0	0	0
k__Bacteria;p__Bacteroidetes;c__Cytophagia;o__Cytophagales;f__Cytophagaceae;g__Siphonobacter	0	0	0	7	0	0	0	0	0	0		f__Cytophagaceae;g__Siphonobacter	0	0	0	0.000140953	0	0	0	0	0	0
k__Bacteria;p__Firmicutes;c__Clostridia;o__Clostridiales;f__Veillonellaceae;g__Sporomusa	0	0	0	0	0	0	0	0	0	7		f__Veillonellaceae;g__Sporomusa	0	0	0	0	0	0	0	0	0	0.000138304
k__Bacteria;p__Firmicutes;c__Clostridia;o__Clostridiales;f__[Tissierellaceae];g__	0	0	4	0	0	0	3	0	0	0		f__[Tissierellaceae];g__	0	0	8.88178e-05	0	0	0	4.86555e-05	0	0	0
k__Bacteria;p__Firmicutes;c__Bacilli;o__Lactobacillales;f__Leuconostocaceae;g__Weissella	0	2	0	0	0	0	0	5	0	0		f__Leuconostocaceae;g__Weissella	0	4.17049e-05	0	0	0	0	0	9.57524e-05	0	0
k__Bacteria;p__Bacteroidetes;c__Cytophagia;o__Cytophagales;f__Cytophagaceae;g__Runella	0	0	0	2	0	5	0	0	0	0		f__Cytophagaceae;g__Runella	0	0	0	4.02722e-05	0	9.66651e-05	0	0	0	0
k__Bacteria;p__BRC1;c__PRR-11;o__;f__;g__	0	0	0	0	0	0	0	0	3	4		f__;g__	0	0	0	0	0	0	0	0	5.56153e-05	7.90311e-05
k__Bacteria;p__Proteobacteria;c__Gammaproteobacteria;o__Chromatiales;f__Halothiobacillaceae;g__Halothiobacillus	0	0	0	0	0	0	0	7	0	0		f__Halothiobacillaceae;g__Halothiobacillus	0	0	0	0	0	0	0	0.000134053	0	0
k__Bacteria;p__Synergistetes;c__Synergistia;o__Synergistales;f__Anaerobaculaceae;g__	0	0	0	0	0	0	0	7	0	0		f__Anaerobaculaceae;g__	0	0	0	0	0	0	0	0.000134053	0	0
k__Bacteria;p__Proteobacteria;c__Deltaproteobacteria;o__Desulfobacterales;f__Desulfobacteraceae;g__Desulforegula	0	0	0	0	0	0	0	4	3	0		f__Desulfobacteraceae;g__Desulforegula	0	0	0	0	0	0	0	7.66019e-05	5.56153e-05	0
k__Bacteria;p__KSB3;c__;o__;f__;g__	0	0	0	0	0	0	0	3	4	0		f__;g__	0	0	0	0	0	0	0	5.74515e-05	7.41537e-05	0
k__Bacteria;p__Planctomycetes;c__Planctomycetia;o__B97;f__;g__	0	0	0	0	0	0	0	2	5	0		f__;g__	0	0	0	0	0	0	0	3.8301e-05	9.26922e-05	0
k__Bacteria;p__Proteobacteria;c__Alphaproteobacteria;o__Rhizobiales;f__Methylobacteriaceae;g__	0	0	0	0	0	0	0	0	7	0		f__Methylobacteriaceae;g__	0	0	0	0	0	0	0	0	0.000129769	0
k__Bacteria;p__Proteobacteria;c__Betaproteobacteria;o__Burkholderiales;f__Alcaligenaceae;g__Bordetella	0	0	0	0	0	0	0	0	7	0		f__Alcaligenaceae;g__Bordetella	0	0	0	0	0	0	0	0	0.000129769	0
k__Bacteria;p__Chlamydiae;c__Chlamydiia;o__Chlamydiales;f__Parachlamydiaceae;g__Neochlamydia	0	0	0	0	0	0	8	0	0	0		f__Parachlamydiaceae;g__Neochlamydia	0	0	0	0	0	0	0.000129748	0	0	0
k__Bacteria;p__Proteobacteria;c__Deltaproteobacteria;o__Desulfobacterales;f__Desulfobulbaceae;g__	0	0	0	0	0	0	8	0	0	0		f__Desulfobulbaceae;g__	0	0	0	0	0	0	0.000129748	0	0	0
k__Bacteria;p__Actinobacteria;c__Acidimicrobiia;o__Acidimicrobiales;f__C111;g__	0	0	0	0	0	5	2	0	0	0		f__C111;g__	0	0	0	0	0	9.66651e-05	3.2437e-05	0	0	0
k__Bacteria;p__Firmicutes;c__Erysipelotrichi;o__Erysipelotrichales;f__Erysipelotrichaceae;__	0	0	0	0	0	5	2	0	0	0		f__Erysipelotrichaceae;__	0	0	0	0	0	9.66651e-05	3.2437e-05	0	0	0
k__Bacteria;p__Proteobacteria;c__Alphaproteobacteria;o__Rhodospirillales;f__Acetobacteraceae;__	0	6	0	0	0	0	0	0	0	0		f__Acetobacteraceae;__	0	0.000125115	0	0	0	0	0	0	0	0
k__Bacteria;p__Proteobacteria;c__Alphaproteobacteria;o__Rickettsiales;f__mitochondria;g__Vermamoeba	0	0	2	4	0	0	0	0	0	0		f__mitochondria;g__Vermamoeba	0	0	4.44089e-05	8.05445e-05	0	0	0	0	0	0
k__Bacteria;p__Verrucomicrobia;c__[Spartobacteria];o__[Chthoniobacterales];f__[Chthoniobacteraceae];g__Candidatus Xiphinematobacter	0	0	0	0	0	0	4	0	0	3		f__[Chthoniobacteraceae];g__Candidatus Xiphinematobacter	0	0	0	0	0	0	6.4874e-05	0	0	5.92733e-05
k__Bacteria;p__Chloroflexi;c__Anaerolineae;o__SBR1031;f__A4b;g__	0	0	0	0	0	3	4	0	0	0		f__A4b;g__	0	0	0	0	0	5.7999e-05	6.4874e-05	0	0	0
k__Bacteria;p__Proteobacteria;c__Gammaproteobacteria;o__Aeromonadales;f__Succinivibrionaceae;g__Succinivibrio	0	2	0	0	2	0	2	0	0	0		f__Succinivibrionaceae;g__Succinivibrio	0	4.17049e-05	0	0	4.7221e-05	0	3.2437e-05	0	0	0
k__Bacteria;p__Bacteroidetes;c__[Saprospirae];o__[Saprospirales];f__Chitinophagaceae;g__Niabella	0	0	0	6	0	0	0	0	0	0		f__Chitinophagaceae;g__Niabella	0	0	0	0.000120817	0	0	0	0	0	0
k__Bacteria;p__Proteobacteria;c__Betaproteobacteria;o__Burkholderiales;f__Alcaligenaceae;g__Achromobacter	0	0	0	6	0	0	0	0	0	0		f__Alcaligenaceae;g__Achromobacter	0	0	0	0.000120817	0	0	0	0	0	0
k__Bacteria;p__Bacteroidetes;c__Bacteroidia;o__Bacteroidales;f__[Paraprevotellaceae];g__[Prevotella]	0	0	0	4	0	0	0	2	0	0		f__[Paraprevotellaceae];g__[Prevotella]	0	0	0	8.05445e-05	0	0	0	3.8301e-05	0	0
k__Bacteria;p__Proteobacteria;c__Betaproteobacteria;o__Burkholderiales;f__Alcaligenaceae;g__Brackiella	0	0	0	0	0	0	0	0	0	6		f__Alcaligenaceae;g__Brackiella	0	0	0	0	0	0	0	0	0	0.000118547
k__Bacteria;p__Proteobacteria;c__Betaproteobacteria;o__Burkholderiales;f__Alcaligenaceae;g__Oligella	0	0	0	0	0	6	0	0	0	0		f__Alcaligenaceae;g__Oligella	0	0	0	0	0	0.000115998	0	0	0	0
k__Bacteria;p__Actinobacteria;c__Actinobacteria;o__Actinomycetales;f__Propionibacteriaceae;g__	0	0	0	0	0	0	0	2	4	0		f__Propionibacteriaceae;g__	0	0	0	0	0	0	0	3.8301e-05	7.41537e-05	0
k__Bacteria;p__Proteobacteria;c__Gammaproteobacteria;o__Acidithiobacillales;f__Acidithiobacillaceae;g__Acidithiobacillus	0	0	0	0	0	0	0	0	6	0		f__Acidithiobacillaceae;g__Acidithiobacillus	0	0	0	0	0	0	0	0	0.000111231	0
k__Bacteria;p__Chloroflexi;c__Chloroflexi;o__Herpetosiphonales;f__;g__	0	0	5	0	0	0	0	0	0	0		f__;g__	0	0	0.000111022	0	0	0	0	0	0	0
k__Bacteria;p__Firmicutes;c__Erysipelotrichi;o__Erysipelotrichales;f__Erysipelotrichaceae;g__Holdemania	3	0	2	0	0	0	0	0	0	0		f__Erysipelotrichaceae;g__Holdemania	6.51296e-05	0	4.44089e-05	0	0	0	0	0	0	0
k__Bacteria;p__Chloroflexi;c__Chloroflexi;o__[Roseiflexales];f__;g__	0	0	0	0	0	3	3	0	0	0		f__;g__	0	0	0	0	0	5.7999e-05	4.86555e-05	0	0	0
k__Bacteria;p__Proteobacteria;c__Gammaproteobacteria;o__Alteromonadales;f__Alteromonadaceae;g__	0	0	0	0	0	0	2	0	4	0		f__Alteromonadaceae;g__	0	0	0	0	0	0	3.2437e-05	0	7.41537e-05	0
k__Bacteria;p__Proteobacteria;c__Alphaproteobacteria;o__Rhodospirillales;f__Rhodospirillaceae;g__Dongia	3	0	0	2	0	0	0	0	0	0		f__Rhodospirillaceae;g__Dongia	6.51296e-05	0	0	4.02722e-05	0	0	0	0	0	0
k__Bacteria;p__Verrucomicrobia;c__[Pedosphaerae];o__[Pedosphaerales];f__R4-41B;g__	0	0	0	0	0	0	4	0	0	2		f__R4-41B;g__	0	0	0	0	0	0	6.4874e-05	0	0	3.95155e-05
k__Bacteria;p__Chlamydiae;c__Chlamydiia;o__Chlamydiales;f__Criblamydiaceae;g__Criblamydia	0	0	0	0	0	2	4	0	0	0		f__Criblamydiaceae;g__Criblamydia	0	0	0	0	0	3.8666e-05	6.4874e-05	0	0	0
k__Bacteria;p__Cyanobacteria;c__Chloroplast;__;__;__	0	0	0	5	0	0	0	0	0	0		k__Bacteria;p__Cyanobacteria;c__Chloroplast;__;__;__	0	0	0	0.000100681	0	0	0	0	0	0
k__Bacteria;p__Actinobacteria;c__Coriobacteriia;o__Coriobacteriales;f__Coriobacteriaceae;g__Atopobium	0	0	0	0	0	0	0	0	0	5		f__Coriobacteriaceae;g__Atopobium	0	0	0	0	0	0	0	0	0	9.87888e-05
k__Bacteria;p__Firmicutes;c__Clostridia;o__Clostridiales;f__Veillonellaceae;g__Pectinatus	0	0	0	0	0	0	0	0	0	5		f__Veillonellaceae;g__Pectinatus	0	0	0	0	0	0	0	0	0	9.87888e-05
k__Bacteria;p__Firmicutes;c__Bacilli;o__Bacillales;f__Staphylococcaceae;g__Jeotgalicoccus	0	0	0	0	0	0	6	0	0	0		f__Staphylococcaceae;g__Jeotgalicoccus	0	0	0	0	0	0	9.7311e-05	0	0	0
k__Bacteria;p__Proteobacteria;c__Alphaproteobacteria;o__Rhodospirillales;f__Rhodospirillaceae;g__Skermanella	0	0	0	0	0	0	6	0	0	0		f__Rhodospirillaceae;g__Skermanella	0	0	0	0	0	0	9.7311e-05	0	0	0
k__Bacteria;p__Actinobacteria;c__Actinobacteria;o__;f__;g__	0	0	0	0	0	5	0	0	0	0		f__;g__	0	0	0	0	0	9.66651e-05	0	0	0	0
k__Bacteria;p__Chloroflexi;c__Anaerolineae;o__Anaerolineales;f__Anaerolinaceae;g__C1_B004	0	0	0	0	0	5	0	0	0	0		f__Anaerolinaceae;g__C1_B004	0	0	0	0	0	9.66651e-05	0	0	0	0
k__Bacteria;p__Chloroflexi;c__Ellin6529;o__;f__;g__	0	0	0	0	0	5	0	0	0	0		f__;g__	0	0	0	0	0	9.66651e-05	0	0	0	0
k__Bacteria;p__Proteobacteria;c__Alphaproteobacteria;o__Rhizobiales;f__Hyphomicrobiaceae;g__Pedomicrobium	0	0	0	0	0	5	0	0	0	0		f__Hyphomicrobiaceae;g__Pedomicrobium	0	0	0	0	0	9.66651e-05	0	0	0	0
k__Bacteria;p__Proteobacteria;c__Deltaproteobacteria;o__Desulfuromonadales;f__Geobacteraceae;g__Geobacter	0	0	0	0	0	0	0	5	0	0		f__Geobacteraceae;g__Geobacter	0	0	0	0	0	0	0	9.57524e-05	0	0
k__Bacteria;p__Firmicutes;c__Bacilli;o__Lactobacillales;f__Aerococcaceae;__	0	0	0	0	0	0	0	2	3	0		f__Aerococcaceae;__	0	0	0	0	0	0	0	3.8301e-05	5.56153e-05	0
k__Bacteria;p__Armatimonadetes;c__SJA-176;o__RB046;f__;g__	0	0	2	0	0	0	3	0	0	0		f__;g__	0	0	4.44089e-05	0	0	0	4.86555e-05	0	0	0
k__Bacteria;p__Verrucomicrobia;c__Opitutae;o__Opitutales;f__Opitutaceae;g__	0	2	0	0	0	0	3	0	0	0		f__Opitutaceae;g__	0	4.17049e-05	0	0	0	0	4.86555e-05	0	0	0
k__Bacteria;p__Bacteroidetes;c__Cytophagia;o__Cytophagales;f__Cytophagaceae;g__Spirosoma	0	0	4	0	0	0	0	0	0	0		f__Cytophagaceae;g__Spirosoma	0	0	8.88178e-05	0	0	0	0	0	0	0
k__Bacteria;p__Firmicutes;c__Clostridia;o__Clostridiales;f__Lachnospiraceae;g__Epulopiscium	0	0	0	0	0	2	3	0	0	0		f__Lachnospiraceae;g__Epulopiscium	0	0	0	0	0	3.8666e-05	4.86555e-05	0	0	0
k__Bacteria;p__Verrucomicrobia;c__Opitutae;o__Opitutales;f__Opitutaceae;g__Opitutus	0	0	0	0	2	2	0	0	0	0		f__Opitutaceae;g__Opitutus	0	0	0	0	4.7221e-05	3.8666e-05	0	0	0	0
k__Bacteria;p__Chloroflexi;c__Anaerolineae;o__Caldilineales;f__Caldilineaceae;__	0	0	0	0	0	0	5	0	0	0		f__Caldilineaceae;__	0	0	0	0	0	0	8.10925e-05	0	0	0
k__Bacteria;p__Firmicutes;c__Bacilli;o__Lactobacillales;f__Aerococcaceae;g__Facklamia	0	0	0	0	0	0	5	0	0	0		f__Aerococcaceae;g__Facklamia	0	0	0	0	0	0	8.10925e-05	0	0	0
k__Bacteria;p__Firmicutes;c__Clostridia;o__Clostridiales;f__Veillonellaceae;g__Succinispira	0	0	0	0	0	0	5	0	0	0		f__Veillonellaceae;g__Succinispira	0	0	0	0	0	0	8.10925e-05	0	0	0
k__Bacteria;p__MVP-21;c__;o__;f__;g__	0	0	0	0	0	0	5	0	0	0		f__;g__	0	0	0	0	0	0	8.10925e-05	0	0	0
k__Bacteria;p__Proteobacteria;c__Betaproteobacteria;o__Procabacteriales;f__Procabacteriaceae;g__	0	0	0	0	0	0	5	0	0	0		f__Procabacteriaceae;g__	0	0	0	0	0	0	8.10925e-05	0	0	0
k__Bacteria;p__Proteobacteria;c__Gammaproteobacteria;o__Pseudomonadales;f__Moraxellaceae;g__Agitococcus	0	0	0	0	0	0	5	0	0	0		f__Moraxellaceae;g__Agitococcus	0	0	0	0	0	0	8.10925e-05	0	0	0
k__Bacteria;p__Proteobacteria;c__Alphaproteobacteria;o__Rhodospirillales;f__Acetobacteraceae;g__	0	0	0	0	0	0	0	0	0	4		f__Acetobacteraceae;g__	0	0	0	0	0	0	0	0	0	7.90311e-05
k__Bacteria;p__Proteobacteria;c__Alphaproteobacteria;o__Rickettsiales;f__mitochondria;g__Pythium	0	0	0	0	0	0	0	0	0	4		f__mitochondria;g__Pythium	0	0	0	0	0	0	0	0	0	7.90311e-05
k__Bacteria;p__Synergistetes;c__Synergistia;o__Synergistales;f__TTA_B6;g__E6	0	0	0	0	0	0	0	0	0	4		f__TTA_B6;g__E6	0	0	0	0	0	0	0	0	0	7.90311e-05
k__Bacteria;p__Chloroflexi;c__Anaerolineae;o__Anaerolineales;f__Anaerolinaceae;g__Longilinea	0	0	0	0	0	4	0	0	0	0		f__Anaerolinaceae;g__Longilinea	0	0	0	0	0	7.7332e-05	0	0	0	0
k__Bacteria;p__Firmicutes;c__Bacilli;o__Gemellales;f__Gemellaceae;g__Gemella	0	0	0	0	0	4	0	0	0	0		f__Gemellaceae;g__Gemella	0	0	0	0	0	7.7332e-05	0	0	0	0
k__Bacteria;p__Firmicutes;c__Clostridia;o__Clostridiales;f__Gracilibacteraceae;g__	0	0	0	0	0	4	0	0	0	0		f__Gracilibacteraceae;g__	0	0	0	0	0	7.7332e-05	0	0	0	0
k__Bacteria;p__Proteobacteria;c__Gammaproteobacteria;o__Xanthomonadales;f__Sinobacteraceae;g__	0	0	0	0	0	4	0	0	0	0		f__Sinobacteraceae;g__	0	0	0	0	0	7.7332e-05	0	0	0	0
k__Bacteria;p__Firmicutes;c__Clostridia;o__Clostridiales;f__Syntrophomonadaceae;g__Syntrophomonas	0	0	0	0	0	0	0	4	0	0		f__Syntrophomonadaceae;g__Syntrophomonas	0	0	0	0	0	0	0	7.66019e-05	0	0
k__Bacteria;p__Firmicutes;c__Erysipelotrichi;o__Erysipelotrichales;f__Erysipelotrichaceae;g__Sharpea	0	0	0	0	0	0	0	4	0	0		f__Erysipelotrichaceae;g__Sharpea	0	0	0	0	0	0	0	7.66019e-05	0	0
k__Bacteria;p__Proteobacteria;c__Alphaproteobacteria;o__Rhodospirillales;f__Rhodospirillaceae;__	0	0	0	0	0	0	0	4	0	0		f__Rhodospirillaceae;__	0	0	0	0	0	0	0	7.66019e-05	0	0
k__Bacteria;p__Proteobacteria;c__Betaproteobacteria;o__Ellin6067;f__;g__	0	0	0	0	0	0	0	4	0	0		f__;g__	0	0	0	0	0	0	0	7.66019e-05	0	0
k__Bacteria;p__Actinobacteria;c__Thermoleophilia;o__Solirubrobacterales;f__Patulibacteraceae;g__Patulibacter	0	0	0	0	0	0	0	0	4	0		f__Patulibacteraceae;g__Patulibacter	0	0	0	0	0	0	0	0	7.41537e-05	0
k__Bacteria;p__Armatimonadetes;c__[Fimbriimonadia];o__[Fimbriimonadales];f__[Fimbriimonadaceae];g__	0	0	0	0	0	0	0	0	4	0		f__[Fimbriimonadaceae];g__	0	0	0	0	0	0	0	0	7.41537e-05	0
k__Bacteria;p__Proteobacteria;c__Deltaproteobacteria;o__Desulfarculales;f__Desulfarculaceae;g__	0	0	0	0	0	0	0	0	4	0		f__Desulfarculaceae;g__	0	0	0	0	0	0	0	0	7.41537e-05	0
k__Bacteria;p__Proteobacteria;c__Deltaproteobacteria;o__Myxococcales;__;__	0	0	0	0	0	2	2	0	0	0		k__Bacteria;p__Proteobacteria;c__Deltaproteobacteria;o__Myxococcales;__;__	0	0	0	0	0	3.8666e-05	3.2437e-05	0	0	0
k__Bacteria;p__Proteobacteria;c__Alphaproteobacteria;o__Caulobacterales;f__Caulobacteraceae;__	0	0	0	0	3	0	0	0	0	0		f__Caulobacteraceae;__	0	0	0	0	7.08316e-05	0	0	0	0	0
k__Bacteria;p__Firmicutes;c__Clostridia;o__Clostridiales;f__[Tissierellaceae];g__1-68	0	0	3	0	0	0	0	0	0	0		f__[Tissierellaceae];g__1-68	0	0	6.66134e-05	0	0	0	0	0	0	0
k__Bacteria;p__Actinobacteria;c__Thermoleophilia;o__Gaiellales;f__;g__	0	0	0	0	0	0	4	0	0	0		f__;g__	0	0	0	0	0	0	6.4874e-05	0	0	0
k__Bacteria;p__Bacteroidetes;c__Bacteroidia;o__Bacteroidales;f__Marinilabiaceae;__	0	0	0	0	0	0	4	0	0	0		f__Marinilabiaceae;__	0	0	0	0	0	0	6.4874e-05	0	0	0
k__Bacteria;p__Chloroflexi;c__Anaerolineae;o__Anaerolineales;f__Anaerolinaceae;g__WCHB1-05	0	0	0	0	0	0	4	0	0	0		f__Anaerolinaceae;g__WCHB1-05	0	0	0	0	0	0	6.4874e-05	0	0	0
k__Bacteria;p__Firmicutes;c__Clostridia;o__Clostridiales;f__Veillonellaceae;g__Succiniclasticum	0	0	0	0	0	0	4	0	0	0		f__Veillonellaceae;g__Succiniclasticum	0	0	0	0	0	0	6.4874e-05	0	0	0
k__Bacteria;p__Verrucomicrobia;c__[Pedosphaerae];o__[Pedosphaerales];f__;g__	0	0	0	0	0	0	4	0	0	0		f__;g__	0	0	0	0	0	0	6.4874e-05	0	0	0
k__Bacteria;p__Proteobacteria;c__Alphaproteobacteria;o__Rhizobiales;f__Methylocystaceae;g__	0	3	0	0	0	0	0	0	0	0		f__Methylocystaceae;g__	0	6.25573e-05	0	0	0	0	0	0	0	0
k__Bacteria;p__Cyanobacteria;c__4C0d-2;o__MLE1-12;f__;g__	0	0	0	3	0	0	0	0	0	0		f__;g__	0	0	0	6.04084e-05	0	0	0	0	0	0
k__Bacteria;p__Proteobacteria;c__Alphaproteobacteria;o__Rhodospirillales;f__Rhodospirillaceae;g__Magnetospirillum	0	0	0	3	0	0	0	0	0	0		f__Rhodospirillaceae;g__Magnetospirillum	0	0	0	6.04084e-05	0	0	0	0	0	0
k__Bacteria;p__Proteobacteria;c__Deltaproteobacteria;o__Myxococcales;f__0319-6G20;g__	0	0	0	3	0	0	0	0	0	0		f__0319-6G20;g__	0	0	0	6.04084e-05	0	0	0	0	0	0
k__Bacteria;p__Proteobacteria;c__Gammaproteobacteria;o__Xanthomonadales;f__Sinobacteraceae;g__Sinobacter	0	0	0	3	0	0	0	0	0	0		f__Sinobacteraceae;g__Sinobacter	0	0	0	6.04084e-05	0	0	0	0	0	0
k__Bacteria;p__OP9;c__OPB46;o__SHA-1;f__;g__	0	0	0	0	0	0	0	0	0	3		f__;g__	0	0	0	0	0	0	0	0	0	5.92733e-05
k__Bacteria;p__Proteobacteria;c__Gammaproteobacteria;o__Alteromonadales;f__Alteromonadaceae;g__Cellvibrio	0	0	0	0	0	0	0	0	0	3		f__Alteromonadaceae;g__Cellvibrio	0	0	0	0	0	0	0	0	0	5.92733e-05
k__Bacteria;p__Chloroflexi;c__Anaerolineae;o__Anaerolineales;f__Anaerolinaceae;g__Anaerolinea	0	0	0	0	0	3	0	0	0	0		f__Anaerolinaceae;g__Anaerolinea	0	0	0	0	0	5.7999e-05	0	0	0	0
k__Bacteria;p__Cyanobacteria;c__Chloroplast;o__;f__;g__	0	0	0	0	0	3	0	0	0	0		f__;g__	0	0	0	0	0	5.7999e-05	0	0	0	0
k__Bacteria;p__Bacteroidetes;c__Sphingobacteriia;o__Sphingobacteriales;__;__	0	0	0	0	0	0	3	0	0	0		k__Bacteria;p__Bacteroidetes;c__Sphingobacteriia;o__Sphingobacteriales;__;__	0	0	0	0	0	0	4.86555e-05	0	0	0
k__Bacteria;p__Chloroflexi;c__Anaerolineae;o__Anaerolineales;f__Anaerolinaceae;g__SHD-231	0	0	0	0	0	0	3	0	0	0		f__Anaerolinaceae;g__SHD-231	0	0	0	0	0	0	4.86555e-05	0	0	0
k__Bacteria;p__Cyanobacteria;c__Chloroplast;o__Stramenopiles;f__;g__	0	0	0	0	0	0	3	0	0	0		f__;g__	0	0	0	0	0	0	4.86555e-05	0	0	0
k__Bacteria;p__NKB19;c__TSBW08;o__;f__;g__	0	0	0	0	0	0	3	0	0	0		f__;g__	0	0	0	0	0	0	4.86555e-05	0	0	0
k__Bacteria;p__Planctomycetes;c__Planctomycetia;o__Gemmatales;f__Gemmataceae;__	0	0	0	0	0	0	3	0	0	0		f__Gemmataceae;__	0	0	0	0	0	0	4.86555e-05	0	0	0
k__Bacteria;p__Proteobacteria;c__Alphaproteobacteria;o__Rhodobacterales;f__Hyphomonadaceae;g__Hyphomonas	0	0	0	0	0	0	3	0	0	0		f__Hyphomonadaceae;g__Hyphomonas	0	0	0	0	0	0	4.86555e-05	0	0	0
k__Bacteria;p__Proteobacteria;c__Gammaproteobacteria;o__Alteromonadales;f__Shewanellaceae;g__Shewanella	0	0	0	0	0	0	3	0	0	0		f__Shewanellaceae;g__Shewanella	0	0	0	0	0	0	4.86555e-05	0	0	0
k__Bacteria;p__Proteobacteria;c__Gammaproteobacteria;o__Methylococcales;f__Crenotrichaceae;g__Crenothrix	0	0	0	0	0	0	3	0	0	0		f__Crenotrichaceae;g__Crenothrix	0	0	0	0	0	0	4.86555e-05	0	0	0
k__Bacteria;p__Proteobacteria;c__Gammaproteobacteria;o__Xanthomonadales;f__Sinobacteraceae;g__Steroidobacter	0	0	0	0	0	0	3	0	0	0		f__Sinobacteraceae;g__Steroidobacter	0	0	0	0	0	0	4.86555e-05	0	0	0
k__Bacteria;p__Bacteroidetes;c__Flavobacteriia;o__Flavobacteriales;f__[Weeksellaceae];g__Wautersiella	0	0	0	0	2	0	0	0	0	0		f__[Weeksellaceae];g__Wautersiella	0	0	0	0	4.7221e-05	0	0	0	0	0
k__Bacteria;p__Proteobacteria;c__Deltaproteobacteria;o__Bdellovibrionales;f__Bacteriovoracaceae;g__Bacteriovorax	0	0	0	0	2	0	0	0	0	0		f__Bacteriovoracaceae;g__Bacteriovorax	0	0	0	0	4.7221e-05	0	0	0	0	0
k__Bacteria;p__Proteobacteria;c__Deltaproteobacteria;o__Myxococcales;f__Polyangiaceae;__	0	0	0	0	2	0	0	0	0	0		f__Polyangiaceae;__	0	0	0	0	4.7221e-05	0	0	0	0	0
k__Bacteria;p__Bacteroidetes;c__Cytophagia;o__Cytophagales;f__Cytophagaceae;g__Emticicia	0	0	2	0	0	0	0	0	0	0		f__Cytophagaceae;g__Emticicia	0	0	4.44089e-05	0	0	0	0	0	0	0
k__Bacteria;p__Caldiserica;c__WCHB1-03;o__;f__;g__	0	0	2	0	0	0	0	0	0	0		f__;g__	0	0	4.44089e-05	0	0	0	0	0	0	0
k__Bacteria;p__Firmicutes;c__Clostridia;o__Clostridiales;f__Ruminococcaceae;g__Bacteroides	0	0	2	0	0	0	0	0	0	0		f__Ruminococcaceae;g__Bacteroides	0	0	4.44089e-05	0	0	0	0	0	0	0
k__Bacteria;p__Firmicutes;c__Clostridia;o__Clostridiales;f__[Tissierellaceae];g__WAL_1855D	0	0	2	0	0	0	0	0	0	0		f__[Tissierellaceae];g__WAL_1855D	0	0	4.44089e-05	0	0	0	0	0	0	0
k__Bacteria;p__Chlamydiae;c__Chlamydiia;o__Chlamydiales;f__Parachlamydiaceae;g__Parachlamydia	2	0	0	0	0	0	0	0	0	0		f__Parachlamydiaceae;g__Parachlamydia	4.34197e-05	0	0	0	0	0	0	0	0	0
k__Bacteria;p__Firmicutes;c__Clostridia;o__Clostridiales;f__[Tissierellaceae];g__Parvimonas	0	2	0	0	0	0	0	0	0	0		f__[Tissierellaceae];g__Parvimonas	0	4.17049e-05	0	0	0	0	0	0	0	0
k__Bacteria;p__Proteobacteria;c__Alphaproteobacteria;o__Rhizobiales;f__Beijerinckiaceae;g__Salinarimonas	0	2	0	0	0	0	0	0	0	0		f__Beijerinckiaceae;g__Salinarimonas	0	4.17049e-05	0	0	0	0	0	0	0	0
k__Bacteria;p__TM7;c__TM7-3;o__EW055;f__;g__	0	2	0	0	0	0	0	0	0	0		f__;g__	0	4.17049e-05	0	0	0	0	0	0	0	0
k__Bacteria;p__Armatimonadetes;c__Armatimonadia;o__Armatimonadales;f__Armatimonadaceae;g__	0	0	0	2	0	0	0	0	0	0		f__Armatimonadaceae;g__	0	0	0	4.02722e-05	0	0	0	0	0	0
k__Bacteria;p__Proteobacteria;c__Deltaproteobacteria;o__Syntrophobacterales;f__Syntrophaceae;g__	0	0	0	0	0	0	0	0	0	2		f__Syntrophaceae;g__	0	0	0	0	0	0	0	0	0	3.95155e-05
k__Bacteria;p__OP11;c__WCHB1-64;o__;f__;g__	0	0	0	0	0	2	0	0	0	0		f__;g__	0	0	0	0	0	3.8666e-05	0	0	0	0
k__Bacteria;p__Proteobacteria;c__Deltaproteobacteria;o__MIZ46;f__;g__	0	0	0	0	0	2	0	0	0	0		f__;g__	0	0	0	0	0	3.8666e-05	0	0	0	0
k__Bacteria;p__Proteobacteria;c__Gammaproteobacteria;o__Chromatiales;f__Chromatiaceae;g__	0	0	0	0	0	2	0	0	0	0		f__Chromatiaceae;g__	0	0	0	0	0	3.8666e-05	0	0	0	0
k__Bacteria;p__Proteobacteria;c__Gammaproteobacteria;o__Xanthomonadales;f__Xanthomonadaceae;g__Lysobacter	0	0	0	0	0	2	0	0	0	0		f__Xanthomonadaceae;g__Lysobacter	0	0	0	0	0	3.8666e-05	0	0	0	0
k__Bacteria;p__Acidobacteria;c__Solibacteres;o__Solibacterales;f__AKIW659;g__	0	0	0	0	0	0	0	2	0	0		f__AKIW659;g__	0	0	0	0	0	0	0	3.8301e-05	0	0
k__Bacteria;p__Verrucomicrobia;c__Opitutae;o__[Cerasicoccales];f__[Cerasicoccaceae];g__	0	0	0	0	0	0	0	2	0	0		f__[Cerasicoccaceae];g__	0	0	0	0	0	0	0	3.8301e-05	0	0
k__Bacteria;p__Bacteroidetes;__;__;__;__	0	0	0	0	0	0	0	0	2	0		k__Bacteria;p__Bacteroidetes;__;__;__;__	0	0	0	0	0	0	0	0	3.70769e-05	0
k__Bacteria;p__Bacteroidetes;c__Bacteroidia;o__Bacteroidales;f__Rikenellaceae;g__	0	0	0	0	0	0	0	0	2	0		f__Rikenellaceae;g__	0	0	0	0	0	0	0	0	3.70769e-05	0
k__Bacteria;p__Bacteroidetes;c__Bacteroidia;o__Bacteroidales;f__p-2534-18B5;g__	0	0	0	0	0	0	0	0	2	0		f__p-2534-18B5;g__	0	0	0	0	0	0	0	0	3.70769e-05	0
k__Bacteria;p__Firmicutes;c__Clostridia;o__Clostridiales;f__Clostridiaceae;g__Oxobacter	0	0	0	0	0	0	0	0	2	0		f__Clostridiaceae;g__Oxobacter	0	0	0	0	0	0	0	0	3.70769e-05	0
k__Bacteria;p__Firmicutes;c__Clostridia;o__Clostridiales;f__Lachnospiraceae;g__Moryella	0	0	0	0	0	0	0	0	2	0		f__Lachnospiraceae;g__Moryella	0	0	0	0	0	0	0	0	3.70769e-05	0
k__Bacteria;p__Proteobacteria;c__Betaproteobacteria;o__Burkholderiales;f__Comamonadaceae;g__Leptothrix	0	0	0	0	0	0	0	0	2	0		f__Comamonadaceae;g__Leptothrix	0	0	0	0	0	0	0	0	3.70769e-05	0
k__Bacteria;p__Proteobacteria;c__Deltaproteobacteria;o__Desulfobacterales;f__Desulfobacteraceae;g__Desulfococcus	0	0	0	0	0	0	0	0	2	0		f__Desulfobacteraceae;g__Desulfococcus	0	0	0	0	0	0	0	0	3.70769e-05	0
k__Bacteria;p__Proteobacteria;c__Deltaproteobacteria;o__Syntrophobacterales;f__Syntrophaceae;g__Desulfobacca	0	0	0	0	0	0	0	0	2	0		f__Syntrophaceae;g__Desulfobacca	0	0	0	0	0	0	0	0	3.70769e-05	0
k__Bacteria;p__Proteobacteria;c__Gammaproteobacteria;o__Chromatiales;__;__	0	0	0	0	0	0	0	0	2	0		k__Bacteria;p__Proteobacteria;c__Gammaproteobacteria;o__Chromatiales;__;__	0	0	0	0	0	0	0	0	3.70769e-05	0
k__Bacteria;p__Actinobacteria;c__Thermoleophilia;o__Solirubrobacterales;f__Conexibacteraceae;g__	0	0	0	0	0	0	2	0	0	0		f__Conexibacteraceae;g__	0	0	0	0	0	0	3.2437e-05	0	0	0
k__Bacteria;p__Chloroflexi;c__TK17;o__mle1-48;f__;g__	0	0	0	0	0	0	2	0	0	0		f__;g__	0	0	0	0	0	0	3.2437e-05	0	0	0
k__Bacteria;p__Cyanobacteria;c__Synechococcophycideae;o__Pseudanabaenales;f__Pseudanabaenaceae;g__Leptolyngbya	0	0	0	0	0	0	2	0	0	0		f__Pseudanabaenaceae;g__Leptolyngbya	0	0	0	0	0	0	3.2437e-05	0	0	0
k__Bacteria;p__Lentisphaerae;c__[Lentisphaeria];o__Victivallales;f__Victivallaceae;g__	0	0	0	0	0	0	2	0	0	0		f__Victivallaceae;g__	0	0	0	0	0	0	3.2437e-05	0	0	0
k__Bacteria;p__Proteobacteria;c__Gammaproteobacteria;o__Legionellales;__;__	0	0	0	0	0	0	2	0	0	0		k__Bacteria;p__Proteobacteria;c__Gammaproteobacteria;o__Legionellales;__;__	0	0	0	0	0	0	3.2437e-05	0	0	0
k__Bacteria;p__WWE1;c__[Cloacamonae];o__[Cloacamonales];f__[Cloacamonaceae];g__W22	0	0	0	0	0	0	2	0	0	0		f__[Cloacamonaceae];g__W22	0	0	0	0	0	0	3.2437e-05	0	0	0
Total	46062	47956	45036	49662	42354	51725	61658	52218	53942	50613		Total	1	1	1	1	1	1	1	1	1	1		552

## Sheet: Family level
Index	c-1	c-2	c-3	c-4	c-5	t-1	t-2	t-3	t-4	t-5		Index	c-1	c-2	c-3	c-4	c-5	t-1	t-2	t-3	t-4	t-5
Site	Dormitory	Dormitory	Dormitory	Dormitory	Dormitory	Toledo WW	Toledo WW	Toledo WW	Toledo WW	Toledo WW		Site	Dormitory	Dormitory	Dormitory	Dormitory	Dormitory	Toledo WW	Toledo WW	Toledo WW	Toledo WW	Toledo WW
Date	2021-03-28	2021-03-29	2021-03-28	2021-03-28	2021-03-29	2020-10-28	2020-10-25	2020-10-20	2020-10-13	2020-10-04		Date	2021-03-28	2021-03-29	2021-03-28	2021-03-28	2021-03-29	2020-10-28	2020-10-25	2020-10-20	2020-10-13	2020-10-04
Location	Covid Sewage Location-1	Covid Sewage Location-2	Covid Sewage Location-3	Covid Sewage Location-4	Covid Sewage Location-5	Toledo Wastewater	Toledo Wastewater	Toledo Wastewater	Toledo Wastewater	Toledo Wastewater		Location	Covid Sewage Location-1	Covid Sewage Location-2	Covid Sewage Location-3	Covid Sewage Location-4	Covid Sewage Location-5	Toledo Wastewater	Toledo Wastewater	Toledo Wastewater	Toledo Wastewater	Toledo Wastewater
Detail	Covid Sewage	Covid Sewage	Covid Sewage	Covid Sewage	Covid Sewage	Wastewater	Wastewater	Wastewater	Wastewater	Wastewater		Detail	Covid Sewage	Covid Sewage	Covid Sewage	Covid Sewage	Covid Sewage	Wastewater	Wastewater	Wastewater	Wastewater	Wastewater
Covid19	75998.7	102063	92435.5	46383.5	40191.3	15465.3	63201.4	741.632	446.186	3105.91		Covid19	75998.7	102063	92435.5	46383.5	40191.3	15465.3	63201.4	741.632	446.186	3105.91
Family level classification (16S rRNA gene sequencing sequence reads numbers)												Family level relative abundance
k__Bacteria;p__Proteobacteria;c__Gammaproteobacteria;o__Pseudomonadales;f__Moraxellaceae	11527	5238	6029	11586	13440	4753	11446	8284	4308	2549		k__Bacteria;p__Proteobacteria;c__Gammaproteobacteria;o__Pseudomonadales;f__Moraxellaceae	0.25025	0.109225	0.133871	0.233297	0.317325	0.0918898	0.185637	0.158643	0.0798636	0.0503626
k__Bacteria;p__Firmicutes;c__Clostridia;o__Clostridiales;f__Lachnospiraceae	7549	8414	8396	4921	4137	2788	4492	1902	2411	3336		k__Bacteria;p__Firmicutes;c__Clostridia;o__Clostridiales;f__Lachnospiraceae	0.163888	0.175452	0.186429	0.0990898	0.0976767	0.0539004	0.0728535	0.0364242	0.0446962	0.0659119
k__Bacteria;p__Proteobacteria;c__Betaproteobacteria;o__Burkholderiales;f__Comamonadaceae	2775	4262	4047	9667	6722	2135	3000	2890	2619	2080		k__Bacteria;p__Proteobacteria;c__Betaproteobacteria;o__Burkholderiales;f__Comamonadaceae	0.0602449	0.0888731	0.0898614	0.194656	0.15871	0.041276	0.0486555	0.0553449	0.0485521	0.0410962
k__Bacteria;p__Firmicutes;c__Bacilli;o__Lactobacillales;f__Carnobacteriaceae	449	3637	132	227	1875	5316	5241	5216	5193	3904		k__Bacteria;p__Firmicutes;c__Bacilli;o__Lactobacillales;f__Carnobacteriaceae	0.00974773	0.0758404	0.00293099	0.0045709	0.0442697	0.102774	0.0850011	0.0998889	0.0962701	0.0771343
k__Bacteria;p__Firmicutes;c__Clostridia;o__Clostridiales;f__Ruminococcaceae	2691	3064	3478	1378	1793	2038	2336	1195	1920	2161		k__Bacteria;p__Firmicutes;c__Clostridia;o__Clostridiales;f__Ruminococcaceae	0.0584213	0.0638919	0.0772271	0.0277476	0.0423337	0.0394007	0.0378864	0.0228848	0.0355938	0.0426965
k__Bacteria;p__Actinobacteria;c__Actinobacteria;o__Bifidobacteriales;f__Bifidobacteriaceae	1731	4919	2772	2655	888	1669	1478	1222	1632	2442		k__Bacteria;p__Actinobacteria;c__Actinobacteria;o__Bifidobacteriales;f__Bifidobacteriaceae	0.0375798	0.102573	0.0615508	0.0534614	0.0209661	0.0322668	0.0239709	0.0234019	0.0302547	0.0482485
k__Bacteria;p__Fusobacteria;c__Fusobacteriia;o__Fusobacteriales;f__Leptotrichiaceae	5	39	14	28	32	7873	3948	2258	2846	3440		k__Bacteria;p__Fusobacteria;c__Fusobacteriia;o__Fusobacteriales;f__Leptotrichiaceae	0.000108549	0.000813245	0.000310862	0.000563811	0.000755537	0.152209	0.0640306	0.0432418	0.0527604	0.0679667
k__Bacteria;p__Firmicutes;c__Bacilli;o__Lactobacillales;f__Streptococcaceae	604	596	2955	976	216	3613	2366	2392	2315	2444		k__Bacteria;p__Firmicutes;c__Bacilli;o__Lactobacillales;f__Streptococcaceae	0.0131128	0.0124281	0.0656142	0.0196529	0.00509987	0.0698502	0.038373	0.045808	0.0429165	0.048288
k__Bacteria;p__Proteobacteria;c__Gammaproteobacteria;o__Enterobacteriales;f__Enterobacteriaceae	423	171	1298	334	244	2853	2855	2437	2755	3088		k__Bacteria;p__Proteobacteria;c__Gammaproteobacteria;o__Enterobacteriales;f__Enterobacteriaceae	0.00918327	0.00356577	0.0288214	0.00672546	0.00576097	0.0551571	0.0463038	0.0466697	0.0510734	0.061012
k__Bacteria;p__Proteobacteria;c__Gammaproteobacteria;o__Pseudomonadales;f__Pseudomonadaceae	9361	1352	350	531	1408	229	226	302	406	225		k__Bacteria;p__Proteobacteria;c__Gammaproteobacteria;o__Pseudomonadales;f__Pseudomonadaceae	0.203226	0.0281925	0.00777156	0.0106923	0.0332436	0.00442726	0.00366538	0.00578345	0.0075266	0.0044455
k__Bacteria;p__Proteobacteria;c__Gammaproteobacteria;o__Aeromonadales;f__Aeromonadaceae	532	744	2123	476	1331	873	2427	2952	1768	2166		k__Bacteria;p__Proteobacteria;c__Gammaproteobacteria;o__Aeromonadales;f__Aeromonadaceae	0.0115497	0.0155142	0.0471401	0.00958479	0.0314256	0.0168777	0.0393623	0.0565322	0.0327759	0.0427953
k__Bacteria;p__Bacteroidetes;c__Flavobacteriia;o__Flavobacteriales;f__[Weeksellaceae]	472	867	1407	5183	622	413	880	1244	639	420		k__Bacteria;p__Bacteroidetes;c__Flavobacteriia;o__Flavobacteriales;f__[Weeksellaceae]	0.0102471	0.0180791	0.0312417	0.104366	0.0146857	0.00798453	0.0142723	0.0238232	0.0118461	0.00829826
k__Bacteria;p__Proteobacteria;c__Epsilonproteobacteria;o__Campylobacterales;f__Campylobacteraceae	1916	1814	264	89	1080	644	1877	2280	1215	577		k__Bacteria;p__Proteobacteria;c__Epsilonproteobacteria;o__Campylobacterales;f__Campylobacteraceae	0.0415961	0.0378263	0.00586198	0.00179211	0.0254994	0.0124505	0.0304421	0.0436631	0.0225242	0.0114002
k__Bacteria;p__Actinobacteria;c__Actinobacteria;o__Actinomycetales;f__Actinomycetaceae	129	116	68	412	474	2112	1758	1723	2660	2266		k__Bacteria;p__Actinobacteria;c__Actinobacteria;o__Actinomycetales;f__Actinomycetaceae	0.00280057	0.00241888	0.0015099	0.00829608	0.0111914	0.0408313	0.0285121	0.0329963	0.0493122	0.0447711
k__Bacteria;p__Proteobacteria;c__Betaproteobacteria;o__Rhodocyclales;f__Rhodocyclaceae	92	660	824	469	377	997	1553	1599	1944	1561		k__Bacteria;p__Proteobacteria;c__Betaproteobacteria;o__Rhodocyclales;f__Rhodocyclaceae	0.00199731	0.0137626	0.0182965	0.00944384	0.00890117	0.019275	0.0251873	0.0306216	0.0360387	0.0308419
k__Bacteria;p__Firmicutes;c__Clostridia;o__Clostridiales;f__Veillonellaceae	513	809	1901	748	320	722	1258	783	978	1365		k__Bacteria;p__Firmicutes;c__Clostridia;o__Clostridiales;f__Veillonellaceae	0.0111372	0.0168696	0.0422107	0.0150618	0.00755537	0.0139584	0.0204029	0.0149948	0.0181306	0.0269694
k__Bacteria;p__Firmicutes;c__Clostridia;o__Clostridiales;f__Peptostreptococcaceae	370	1359	409	774	391	882	881	551	1150	1020		k__Bacteria;p__Firmicutes;c__Clostridia;o__Clostridiales;f__Peptostreptococcaceae	0.00803265	0.0283385	0.00908162	0.0155854	0.00923171	0.0170517	0.0142885	0.0105519	0.0213192	0.0201529
k__Bacteria;p__Bacteroidetes;c__Bacteroidia;o__Bacteroidales;f__Bacteroidaceae	1513	154	2145	666	850	76	313	429	321	291		k__Bacteria;p__Bacteroidetes;c__Bacteroidia;o__Bacteroidales;f__Bacteroidaceae	0.032847	0.00321128	0.0476286	0.0134107	0.0200689	0.00146931	0.00507639	0.00821556	0.00595084	0.00574951
k__Bacteria;p__Proteobacteria;c__Alphaproteobacteria;o__Rhodobacterales;f__Rhodobacteraceae	181	692	528	666	959	526	718	540	1115	873		k__Bacteria;p__Proteobacteria;c__Alphaproteobacteria;o__Rhodobacterales;f__Rhodobacteraceae	0.00392949	0.0144299	0.011724	0.0134107	0.0226425	0.0101692	0.0116449	0.0103413	0.0206703	0.0172485
k__Bacteria;p__Bacteroidetes;c__Bacteroidia;o__Bacteroidales;f__Porphyromonadaceae	201	108	391	172	324	706	842	1944	1368	945		k__Bacteria;p__Bacteroidetes;c__Bacteroidia;o__Bacteroidales;f__Porphyromonadaceae	0.00436368	0.00225206	0.00868194	0.00346341	0.00764981	0.0136491	0.013656	0.0372285	0.0253606	0.0186711
k__Bacteria;p__Actinobacteria;c__Actinobacteria;o__Actinomycetales;f__Nocardiaceae	232	1973	191	1863	262	574	513	248	453	333		k__Bacteria;p__Actinobacteria;c__Actinobacteria;o__Actinomycetales;f__Nocardiaceae	0.00503669	0.0411419	0.00424105	0.0375136	0.00618596	0.0110971	0.00832009	0.00474932	0.00839791	0.00657934
k__Bacteria;p__Firmicutes;c__Erysipelotrichi;o__Erysipelotrichales;f__Erysipelotrichaceae	629	1131	1154	431	447	595	514	315	369	551		k__Bacteria;p__Firmicutes;c__Erysipelotrichi;o__Erysipelotrichales;f__Erysipelotrichaceae	0.0136555	0.0235841	0.0256239	0.00867867	0.0105539	0.0115031	0.00833631	0.0060324	0.00684068	0.0108865
k__Bacteria;p__Firmicutes;c__Clostridia;o__Clostridiales;f__Eubacteriaceae	0	81	26	4	33	600	602	756	1565	1859		k__Bacteria;p__Firmicutes;c__Clostridia;o__Clostridiales;f__Eubacteriaceae	0	0.00168905	0.000577316	8.05445e-05	0.000779147	0.0115998	0.00976353	0.0144778	0.0290126	0.0367297
k__Bacteria;p__Proteobacteria;c__Betaproteobacteria;o__Neisseriales;f__Neisseriaceae	133	140	179	331	332	888	808	804	932	855		k__Bacteria;p__Proteobacteria;c__Betaproteobacteria;o__Neisseriales;f__Neisseriaceae	0.00288741	0.00291934	0.0039746	0.00666506	0.00783869	0.0171677	0.0131045	0.015397	0.0172778	0.0168929
k__Bacteria;p__Proteobacteria;c__Deltaproteobacteria;o__Desulfovibrionales;f__Desulfovibrionaceae	63	156	110	54	37	632	349	679	953	1558		k__Bacteria;p__Proteobacteria;c__Deltaproteobacteria;o__Desulfovibrionales;f__Desulfovibrionaceae	0.00136772	0.00325298	0.00244249	0.00108735	0.000873589	0.0122185	0.00566025	0.0130032	0.0176671	0.0307826
k__Bacteria;p__Firmicutes;c__Clostridia;o__Clostridiales;f__Clostridiaceae	204	421	347	224	223	502	399	356	578	388		k__Bacteria;p__Firmicutes;c__Clostridia;o__Clostridiales;f__Clostridiaceae	0.00442881	0.00877888	0.00770495	0.00451049	0.00526515	0.00970517	0.00647118	0.00681757	0.0107152	0.00766601
k__Bacteria;p__Proteobacteria;c__Alphaproteobacteria;o__Rhizobiales;f__Rhizobiaceae	77	952	401	640	557	119	157	130	235	146		k__Bacteria;p__Proteobacteria;c__Alphaproteobacteria;o__Rhizobiales;f__Rhizobiaceae	0.00167166	0.0198515	0.00890399	0.0128871	0.0131511	0.00230063	0.0025463	0.00248956	0.00435653	0.00288463
k__Bacteria;p__Proteobacteria;c__Gammaproteobacteria;o__Thiotrichales;f__Thiotrichaceae	0	0	0	0	9	394	1067	414	773	639		k__Bacteria;p__Proteobacteria;c__Gammaproteobacteria;o__Thiotrichales;f__Thiotrichaceae	0	0	0	0	0.000212495	0.00761721	0.0173051	0.0079283	0.0143302	0.0126252
k__Bacteria;p__Actinobacteria;c__Actinobacteria;o__Actinomycetales;f__Mycobacteriaceae	0	117	0	32	13	329	426	253	348	641		k__Bacteria;p__Actinobacteria;c__Actinobacteria;o__Actinomycetales;f__Mycobacteriaceae	0	0.00243974	0	0.000644356	0.000306937	0.00636056	0.00690908	0.00484507	0.00645137	0.0126647
k__Bacteria;p__Actinobacteria;c__Coriobacteriia;o__Coriobacteriales;f__Coriobacteriaceae	83	379	176	191	55	214	174	152	208	370		k__Bacteria;p__Actinobacteria;c__Coriobacteriia;o__Coriobacteriales;f__Coriobacteriaceae	0.00180192	0.00790308	0.00390798	0.003846	0.00129858	0.00413726	0.00282202	0.00291087	0.00385599	0.00731037
k__Bacteria;p__Firmicutes;c__Bacilli;o__Lactobacillales;f__Enterococcaceae	140	0	0	0	76	352	366	232	417	235		k__Bacteria;p__Firmicutes;c__Bacilli;o__Lactobacillales;f__Enterococcaceae	0.00303938	0	0	0	0.0017944	0.00680522	0.00593597	0.00444291	0.00773053	0.00464308
k__Bacteria;p__Proteobacteria;c__Gammaproteobacteria;o__Xanthomonadales;f__Xanthomonadaceae	48	99	47	343	218	191	202	97	101	141		k__Bacteria;p__Proteobacteria;c__Gammaproteobacteria;o__Xanthomonadales;f__Xanthomonadaceae	0.00104207	0.00206439	0.00104361	0.00690669	0.00514709	0.00369261	0.00327614	0.0018576	0.00187238	0.00278585
k__Bacteria;p__Bacteroidetes;c__Bacteroidia;o__Bacteroidales;f__Prevotellaceae	191	104	399	146	82	20	97	127	102	102		k__Bacteria;p__Bacteroidetes;c__Bacteroidia;o__Bacteroidales;f__Prevotellaceae	0.00414659	0.00216865	0.00885958	0.00293987	0.00193606	0.00038666	0.00157319	0.00243211	0.00189092	0.00201529
k__Bacteria;p__Firmicutes;c__Bacilli;o__Lactobacillales;f__Lactobacillaceae	0	83	26	315	8	215	275	126	103	288		k__Bacteria;p__Firmicutes;c__Bacilli;o__Lactobacillales;f__Lactobacillaceae	0	0.00173075	0.000577316	0.00634288	0.000188884	0.0041566	0.00446009	0.00241296	0.00190946	0.00569024
k__Bacteria;p__Synergistetes;c__Synergistia;o__Synergistales;f__Synergistaceae	0	18	13	0	0	157	190	334	369	330		k__Bacteria;p__Synergistetes;c__Synergistia;o__Synergistales;f__Synergistaceae	0	0.000375344	0.000288658	0	0	0.00303528	0.00308151	0.00639626	0.00684068	0.00652006
k__Bacteria;p__Proteobacteria;c__Alphaproteobacteria;o__Sphingomonadales;f__Sphingomonadaceae	5	51	190	78	29	114	219	70	89	119		k__Bacteria;p__Proteobacteria;c__Alphaproteobacteria;o__Sphingomonadales;f__Sphingomonadaceae	0.000108549	0.00106347	0.00421885	0.00157062	0.000684705	0.00220396	0.00355185	0.00134053	0.00164992	0.00235117
k__Bacteria;p__Firmicutes;c__Clostridia;o__Clostridiales;f__[Tissierellaceae]	30	299	56	36	93	69	114	41	110	65		k__Bacteria;p__Firmicutes;c__Clostridia;o__Clostridiales;f__[Tissierellaceae]	0.000651296	0.00623488	0.00124345	0.0007249	0.00219578	0.00133398	0.00184891	0.00078517	0.00203923	0.00128426
k__Bacteria;p__Bacteroidetes;c__Flavobacteriia;o__Flavobacteriales;f__Flavobacteriaceae	19	28	81	83	411	17	53	35	20	17		k__Bacteria;p__Bacteroidetes;c__Flavobacteriia;o__Flavobacteriales;f__Flavobacteriaceae	0.000412488	0.000583869	0.00179856	0.0016713	0.00970392	0.000328661	0.00085958	0.000670267	0.000370769	0.000335882
k__Bacteria;p__Proteobacteria;c__Betaproteobacteria;o__Methylophilales;f__Methylophilaceae	8	363	25	32	40	49	66	55	80	49		k__Bacteria;p__Proteobacteria;c__Betaproteobacteria;o__Methylophilales;f__Methylophilaceae	0.000173679	0.00756944	0.000555111	0.000644356	0.000944421	0.000947318	0.00107042	0.00105328	0.00148307	0.000968131
k__Bacteria;p__Proteobacteria;c__Betaproteobacteria;o__Burkholderiales;f__Alcaligenaceae	130	79	166	153	74	10	28	0	15	22		k__Bacteria;p__Proteobacteria;c__Betaproteobacteria;o__Burkholderiales;f__Alcaligenaceae	0.00282228	0.00164734	0.00368594	0.00308083	0.00174718	0.00019333	0.000454118	0	0.000278076	0.000434671
k__Bacteria;p__Firmicutes;c__Bacilli;o__Turicibacterales;f__Turicibacteraceae	49	102	51	94	85	76	72	52	71	47		k__Bacteria;p__Firmicutes;c__Bacilli;o__Turicibacterales;f__Turicibacteraceae	0.00106378	0.00212695	0.00113243	0.0018928	0.00200689	0.00146931	0.00116773	0.000995825	0.00131623	0.000928615
k__Bacteria;p__Verrucomicrobia;c__Verrucomicrobiae;o__Verrucomicrobiales;f__Verrucomicrobiaceae	39	51	37	28	21	112	140	62	85	151		k__Bacteria;p__Verrucomicrobia;c__Verrucomicrobiae;o__Verrucomicrobiales;f__Verrucomicrobiaceae	0.000846685	0.00106347	0.000821565	0.000563811	0.000495821	0.0021653	0.00227059	0.00118733	0.00157577	0.00298342
k__Bacteria;p__Proteobacteria;c__Alphaproteobacteria;o__Caulobacterales;f__Caulobacteraceae	32	70	55	315	65	20	38	0	53	34		k__Bacteria;p__Proteobacteria;c__Alphaproteobacteria;o__Caulobacterales;f__Caulobacteraceae	0.000694716	0.00145967	0.00122125	0.00634288	0.00153468	0.00038666	0.000616303	0	0.000982537	0.000671764
k__Bacteria;p__Proteobacteria;c__Betaproteobacteria;o__Burkholderiales;f__Oxalobacteraceae	326	77	102	0	121	0	0	0	0	0		k__Bacteria;p__Proteobacteria;c__Betaproteobacteria;o__Burkholderiales;f__Oxalobacteraceae	0.00707742	0.00160564	0.00226485	0	0.00285687	0	0	0	0	0
k__Bacteria;p__Proteobacteria;c__Deltaproteobacteria;o__Desulfobacterales;f__Desulfobulbaceae	0	4	4	0	0	58	102	142	279	145		k__Bacteria;p__Proteobacteria;c__Deltaproteobacteria;o__Desulfobacterales;f__Desulfobulbaceae	0	8.34098e-05	8.88178e-05	0	0	0.00112131	0.00165429	0.00271937	0.00517222	0.00286488
k__Bacteria;p__Proteobacteria;c__Deltaproteobacteria;o__Desulfovibrionales;f__Desulfomicrobiaceae	0	22	0	0	23	78	45	192	265	88		k__Bacteria;p__Proteobacteria;c__Deltaproteobacteria;o__Desulfovibrionales;f__Desulfomicrobiaceae	0	0.000458754	0	0	0.000543042	0.00150797	0.000729832	0.00367689	0.00491268	0.00173868
k__Bacteria;p__Proteobacteria;c__Alphaproteobacteria;o__Rhizobiales;f__Brucellaceae	9	269	28	85	76	42	15	20	75	19		k__Bacteria;p__Proteobacteria;c__Alphaproteobacteria;o__Rhizobiales;f__Brucellaceae	0.000195389	0.00560931	0.000621725	0.00171157	0.0017944	0.000811986	0.000243277	0.00038301	0.00139038	0.000375398
k__Bacteria;p__Actinobacteria;c__Actinobacteria;o__Actinomycetales;f__Microbacteriaceae	0	66	0	33	79	78	69	56	98	106		k__Bacteria;p__Actinobacteria;c__Actinobacteria;o__Actinomycetales;f__Microbacteriaceae	0	0.00137626	0	0.000664492	0.00186523	0.00150797	0.00111908	0.00107243	0.00181677	0.00209432
k__Bacteria;p__Bacteroidetes;c__[Saprospirae];o__[Saprospirales];f__Chitinophagaceae	0	13	86	129	65	79	56	5	26	14		k__Bacteria;p__Bacteroidetes;c__[Saprospirae];o__[Saprospirales];f__Chitinophagaceae	0	0.000271082	0.00190958	0.00259756	0.00153468	0.00152731	0.000908236	9.57524e-05	0.000481999	0.000276609
k__Bacteria;p__Proteobacteria;c__Alphaproteobacteria;o__Rhizobiales;f__Beijerinckiaceae	0	17	279	42	8	28	17	9	12	23		k__Bacteria;p__Proteobacteria;c__Alphaproteobacteria;o__Rhizobiales;f__Beijerinckiaceae	0	0.000354492	0.00619504	0.000845717	0.000188884	0.000541324	0.000275714	0.000172354	0.000222461	0.000454429
k__Bacteria;p__Proteobacteria;c__Alphaproteobacteria;o__Rhizobiales;f__Xanthobacteraceae	0	35	17	45	8	67	166	42	47	65		k__Bacteria;p__Proteobacteria;c__Alphaproteobacteria;o__Rhizobiales;f__Xanthobacteraceae	0	0.000729836	0.000377476	0.000906125	0.000188884	0.00129531	0.00269227	0.00080432	0.000871306	0.00128426
k__Bacteria;p__Proteobacteria;c__Alphaproteobacteria;o__Rhizobiales;f__Methylocystaceae	0	22	23	24	0	42	60	78	89	92		k__Bacteria;p__Proteobacteria;c__Alphaproteobacteria;o__Rhizobiales;f__Methylocystaceae	0	0.000458754	0.000510703	0.000483267	0	0.000811986	0.00097311	0.00149374	0.00164992	0.00181771
k__Bacteria;p__Proteobacteria;c__Alphaproteobacteria;o__Rhizobiales;f__Hyphomicrobiaceae	0	16	5	21	0	70	100	30	101	92		k__Bacteria;p__Proteobacteria;c__Alphaproteobacteria;o__Rhizobiales;f__Hyphomicrobiaceae	0	0.000333639	0.000111022	0.000422859	0	0.00135331	0.00162185	0.000574515	0.00187238	0.00181771
k__Bacteria;p__Proteobacteria;c__Alphaproteobacteria;o__Rhizobiales;f__Bradyrhizobiaceae	0	0	10	0	0	78	72	40	93	134		k__Bacteria;p__Proteobacteria;c__Alphaproteobacteria;o__Rhizobiales;f__Bradyrhizobiaceae	0	0	0.000222045	0	0	0.00150797	0.00116773	0.000766019	0.00172407	0.00264754
k__Bacteria;p__Firmicutes;c__Clostridia;o__Clostridiales;f__[Mogibacteriaceae]	11	46	24	9	18	41	58	65	96	47		k__Bacteria;p__Firmicutes;c__Clostridia;o__Clostridiales;f__[Mogibacteriaceae]	0.000238809	0.000959213	0.000532907	0.000181225	0.000424989	0.000792653	0.000940673	0.00124478	0.00177969	0.000928615
k__Bacteria;p__Bacteroidetes;c__Sphingobacteriia;o__Sphingobacteriales;f__Sphingobacteriaceae	4	19	28	151	120	8	7	7	15	6		k__Bacteria;p__Bacteroidetes;c__Sphingobacteriia;o__Sphingobacteriales;f__Sphingobacteriaceae	8.68395e-05	0.000396197	0.000621725	0.00304055	0.00283326	0.000154664	0.000113529	0.000134053	0.000278076	0.000118547
k__Bacteria;p__Proteobacteria;c__Deltaproteobacteria;o__Bdellovibrionales;f__Bdellovibrionaceae	4	2	26	229	28	13	7	4	8	10		k__Bacteria;p__Proteobacteria;c__Deltaproteobacteria;o__Bdellovibrionales;f__Bdellovibrionaceae	8.68395e-05	4.17049e-05	0.000577316	0.00461117	0.000661095	0.000251329	0.000113529	7.66019e-05	0.000148307	0.000197578
k__Bacteria;p__Bacteroidetes;c__Bacteroidia;o__Bacteroidales;f__Rikenellaceae	38	7	71	40	51	14	28	29	32	7		k__Bacteria;p__Bacteroidetes;c__Bacteroidia;o__Bacteroidales;f__Rikenellaceae	0.000824975	0.000145967	0.00157652	0.000805445	0.00120414	0.000270662	0.000454118	0.000555364	0.00059323	0.000138304
k__Bacteria;p__Proteobacteria;c__Gammaproteobacteria;o__Legionellales;f__Legionellaceae	9	33	34	59	12	22	101	20	18	28		k__Bacteria;p__Proteobacteria;c__Gammaproteobacteria;o__Legionellales;f__Legionellaceae	0.000195389	0.000688131	0.000754952	0.00118803	0.000283326	0.000425326	0.00163807	0.00038301	0.000333692	0.000553218
k__Bacteria;p__Firmicutes;c__Clostridia;o__Clostridiales;f__Christensenellaceae	0	9	37	0	3	46	51	49	83	56		k__Bacteria;p__Firmicutes;c__Clostridia;o__Clostridiales;f__Christensenellaceae	0	0.000187672	0.000821565	0	7.08316e-05	0.000889319	0.000827143	0.000938374	0.00153869	0.00110644
k__Bacteria;p__Bacteroidetes;c__Cytophagia;o__Cytophagales;f__Cytophagaceae	0	0	17	91	38	63	61	0	2	8		k__Bacteria;p__Bacteroidetes;c__Cytophagia;o__Cytophagales;f__Cytophagaceae	0	0	0.000377476	0.00183239	0.0008972	0.00121798	0.000989328	0	3.70769e-05	0.000158062
k__Bacteria;p__Actinobacteria;c__Actinobacteria;o__Actinomycetales;f__Corynebacteriaceae	8	90	0	18	9	35	19	43	45	0		k__Bacteria;p__Actinobacteria;c__Actinobacteria;o__Actinomycetales;f__Corynebacteriaceae	0.000173679	0.00187672	0	0.00036245	0.000212495	0.000676655	0.000308151	0.000823471	0.000834229	0
k__Bacteria;p__Firmicutes;c__Clostridia;o__Clostridiales;f__[Acidaminobacteraceae]	6	55	0	30	6	74	0	45	32	8		k__Bacteria;p__Firmicutes;c__Clostridia;o__Clostridiales;f__[Acidaminobacteraceae]	0.000130259	0.00114688	0	0.000604084	0.000141663	0.00143064	0	0.000861772	0.00059323	0.000158062
k__Bacteria;p__Chlamydiae;c__Chlamydiia;o__Chlamydiales;f__Parachlamydiaceae	2	55	4	10	0	42	100	5	20	26		k__Bacteria;p__Chlamydiae;c__Chlamydiia;o__Chlamydiales;f__Parachlamydiaceae	4.34197e-05	0.00114688	8.88178e-05	0.000201361	0	0.000811986	0.00162185	9.57524e-05	0.000370769	0.000513702
k__Bacteria;p__Actinobacteria;c__Actinobacteria;o__Actinomycetales;f__Gordoniaceae	0	43	0	42	0	23	17	30	40	40		k__Bacteria;p__Actinobacteria;c__Actinobacteria;o__Actinomycetales;f__Gordoniaceae	0	0.000896655	0	0.000845717	0	0.000444659	0.000275714	0.000574515	0.000741537	0.000790311
k__Bacteria;p__Bacteroidetes;c__Bacteroidia;o__Bacteroidales;f__Marinilabiaceae	3	22	0	2	62	19	21	42	40	13		k__Bacteria;p__Bacteroidetes;c__Bacteroidia;o__Bacteroidales;f__Marinilabiaceae	6.51296e-05	0.000458754	0	4.02722e-05	0.00146385	0.000367327	0.000340588	0.00080432	0.000741537	0.000256851
k__Bacteria;p__Firmicutes;c__Bacilli;o__Bacillales;f__Listeriaceae	202	0	0	0	0	0	0	0	0	0		k__Bacteria;p__Firmicutes;c__Bacilli;o__Bacillales;f__Listeriaceae	0.00438539	0	0	0	0	0	0	0	0	0
k__Bacteria;p__Actinobacteria;c__Actinobacteria;o__Actinomycetales;f__Dermatophilaceae	0	0	0	0	0	133	49	0	18	29		k__Bacteria;p__Actinobacteria;c__Actinobacteria;o__Actinomycetales;f__Dermatophilaceae	0	0	0	0	0	0.00257129	0.000794706	0	0.000333692	0.000572975
k__Bacteria;p__Firmicutes;c__Bacilli;o__Lactobacillales;f__Leuconostocaceae	7	14	3	0	42	24	34	22	21	25		k__Bacteria;p__Firmicutes;c__Bacilli;o__Lactobacillales;f__Leuconostocaceae	0.000151969	0.000291934	6.66134e-05	0	0.000991642	0.000463992	0.000551429	0.000421311	0.000389307	0.000493944
k__Bacteria;p__Firmicutes;c__Bacilli;o__Bacillales;f__Staphylococcaceae	19	61	0	15	0	18	36	0	17	18		k__Bacteria;p__Firmicutes;c__Bacilli;o__Bacillales;f__Staphylococcaceae	0.000412488	0.001272	0	0.000302042	0	0.000347994	0.000583866	0	0.000315153	0.00035564
k__Bacteria;p__Chloroflexi;c__Anaerolineae;o__Anaerolineales;f__Anaerolinaceae	0	3	17	0	3	38	32	23	37	16		k__Bacteria;p__Chloroflexi;c__Anaerolineae;o__Anaerolineales;f__Anaerolinaceae	0	6.25573e-05	0.000377476	0	7.08316e-05	0.000734654	0.000518992	0.000440461	0.000685922	0.000316124
k__Bacteria;p__Synergistetes;c__Synergistia;o__Synergistales;f__Dethiosulfovibrionaceae	0	2	5	0	0	21	28	27	57	29		k__Bacteria;p__Synergistetes;c__Synergistia;o__Synergistales;f__Dethiosulfovibrionaceae	0	4.17049e-05	0.000111022	0	0	0.000405993	0.000454118	0.000517063	0.00105669	0.000572975
k__Bacteria;p__Proteobacteria;c__Alphaproteobacteria;o__Rhodospirillales;f__Rhodospirillaceae	11	13	9	20	3	30	19	21	14	20		k__Bacteria;p__Proteobacteria;c__Alphaproteobacteria;o__Rhodospirillales;f__Rhodospirillaceae	0.000238809	0.000271082	0.00019984	0.000402722	7.08316e-05	0.00057999	0.000308151	0.00040216	0.000259538	0.000395155
k__Bacteria;p__Actinobacteria;c__Actinobacteria;o__Actinomycetales;f__Nocardioidaceae	0	37	0	8	15	16	49	0	22	13		k__Bacteria;p__Actinobacteria;c__Actinobacteria;o__Actinomycetales;f__Nocardioidaceae	0	0.000771541	0	0.000161089	0.000354158	0.000309328	0.000794706	0	0.000407845	0.000256851
k__Bacteria;p__Actinobacteria;c__Actinobacteria;o__Actinomycetales;f__Micrococcaceae	7	25	3	15	0	11	27	0	22	41		k__Bacteria;p__Actinobacteria;c__Actinobacteria;o__Actinomycetales;f__Micrococcaceae	0.000151969	0.000521311	6.66134e-05	0.000302042	0	0.000212663	0.000437899	0	0.000407845	0.000810069
k__Bacteria;p__Bacteroidetes;c__[Saprospirae];o__[Saprospirales];f__Saprospiraceae	0	0	0	43	8	5	72	10	13	3		k__Bacteria;p__Bacteroidetes;c__[Saprospirae];o__[Saprospirales];f__Saprospiraceae	0	0	0	0.000865853	0.000188884	9.66651e-05	0.00116773	0.000191505	0.000241	5.92733e-05
k__Bacteria;p__Proteobacteria;c__Alphaproteobacteria;o__Rhizobiales;f__Phyllobacteriaceae	0	12	0	12	0	20	24	0	26	48		k__Bacteria;p__Proteobacteria;c__Alphaproteobacteria;o__Rhizobiales;f__Phyllobacteriaceae	0	0.000250229	0	0.000241633	0	0.00038666	0.000389244	0	0.000481999	0.000948373
k__Bacteria;p__Proteobacteria;c__Alphaproteobacteria;o__Sphingomonadales;f__Erythrobacteraceae	0	22	0	63	17	0	2	0	28	0		k__Bacteria;p__Proteobacteria;c__Alphaproteobacteria;o__Sphingomonadales;f__Erythrobacteraceae	0	0.000458754	0	0.00126858	0.000401379	0	3.2437e-05	0	0.000519076	0
k__Bacteria;p__Planctomycetes;c__Planctomycetia;o__Planctomycetales;f__Planctomycetaceae	0	0	0	0	0	42	44	11	15	25		k__Bacteria;p__Planctomycetes;c__Planctomycetia;o__Planctomycetales;f__Planctomycetaceae	0	0	0	0	0	0.000811986	0.000713614	0.000210655	0.000278076	0.000493944
k__Bacteria;p__Proteobacteria;c__Alphaproteobacteria;o__Rhodobacterales;f__Hyphomonadaceae	0	0	0	4	0	32	38	14	19	25		k__Bacteria;p__Proteobacteria;c__Alphaproteobacteria;o__Rhodobacterales;f__Hyphomonadaceae	0	0	0	8.05445e-05	0	0.000618656	0.000616303	0.000268107	0.00035223	0.000493944
k__Bacteria;p__Proteobacteria;c__Deltaproteobacteria;o__Bdellovibrionales;f__Bacteriovoracaceae	0	0	10	63	30	3	5	0	0	0		k__Bacteria;p__Proteobacteria;c__Deltaproteobacteria;o__Bdellovibrionales;f__Bacteriovoracaceae	0	0	0.000222045	0.00126858	0.000708316	5.7999e-05	8.10925e-05	0	0	0
k__Bacteria;p__Proteobacteria;c__Alphaproteobacteria;o__Rhodospirillales;f__Acetobacteraceae	4	11	23	11	0	12	11	9	14	13		k__Bacteria;p__Proteobacteria;c__Alphaproteobacteria;o__Rhodospirillales;f__Acetobacteraceae	8.68395e-05	0.000229377	0.000510703	0.000221497	0	0.000231996	0.000178403	0.000172354	0.000259538	0.000256851
k__Bacteria;p__Actinobacteria;c__Actinobacteria;o__Actinomycetales;f__Intrasporangiaceae	0	0	0	0	0	30	38	25	25	0		k__Bacteria;p__Actinobacteria;c__Actinobacteria;o__Actinomycetales;f__Intrasporangiaceae	0	0	0	0	0	0.00057999	0.000616303	0.000478762	0.000463461	0
k__Bacteria;p__Proteobacteria;c__Gammaproteobacteria;o__Legionellales;f__Coxiellaceae	0	3	0	31	0	11	47	0	4	0		k__Bacteria;p__Proteobacteria;c__Gammaproteobacteria;o__Legionellales;f__Coxiellaceae	0	6.25573e-05	0	0.00062422	0	0.000212663	0.000762269	0	7.41537e-05	0
k__Bacteria;p__Proteobacteria;c__Betaproteobacteria;o__Burkholderiales;f__Burkholderiaceae	0	0	21	0	0	0	23	11	11	16		k__Bacteria;p__Proteobacteria;c__Betaproteobacteria;o__Burkholderiales;f__Burkholderiaceae	0	0	0.000466294	0	0	0	0.000373025	0.000210655	0.000203923	0.000316124
k__Bacteria;p__Firmicutes;c__Clostridia;o__Clostridiales;f__Peptococcaceae	0	25	0	0	0	21	11	5	18	0		k__Bacteria;p__Firmicutes;c__Clostridia;o__Clostridiales;f__Peptococcaceae	0	0.000521311	0	0	0	0.000405993	0.000178403	9.57524e-05	0.000333692	0
k__Bacteria;p__Proteobacteria;c__Betaproteobacteria;o__Nitrosomonadales;f__Nitrosomonadaceae	0	0	0	25	5	13	14	14	0	0		k__Bacteria;p__Proteobacteria;c__Betaproteobacteria;o__Nitrosomonadales;f__Nitrosomonadaceae	0	0	0	0.000503403	0.000118053	0.000251329	0.000227059	0.000268107	0	0
k__Bacteria;p__Bacteroidetes;c__Bacteroidia;o__Bacteroidales;f__[Barnesiellaceae]	18	0	11	8	10	0	9	9	0	0		k__Bacteria;p__Bacteroidetes;c__Bacteroidia;o__Bacteroidales;f__[Barnesiellaceae]	0.000390778	0	0.000244249	0.000161089	0.000236105	0	0.000145966	0.000172354	0	0
k__Bacteria;p__Proteobacteria;c__Gammaproteobacteria;o__Pasteurellales;f__Pasteurellaceae	9	5	7	0	8	18	11	5	0	0		k__Bacteria;p__Proteobacteria;c__Gammaproteobacteria;o__Pasteurellales;f__Pasteurellaceae	0.000195389	0.000104262	0.000155431	0	0.000188884	0.000347994	0.000178403	9.57524e-05	0	0
k__Bacteria;p__Verrucomicrobia;c__Verruco-5;o__WCHB1-41;f__RFP12	0	0	0	0	2	0	12	16	15	19		k__Bacteria;p__Verrucomicrobia;c__Verruco-5;o__WCHB1-41;f__RFP12	0	0	0	0	4.7221e-05	0	0.000194622	0.000306408	0.000278076	0.000375398
k__Bacteria;p__Proteobacteria;c__Gammaproteobacteria;o__Alteromonadales;f__[Chromatiaceae]	46	0	0	0	5	0	0	0	0	0		k__Bacteria;p__Proteobacteria;c__Gammaproteobacteria;o__Alteromonadales;f__[Chromatiaceae]	0.000998654	0	0	0	0.000118053	0	0	0	0	0
k__Bacteria;p__Proteobacteria;c__Epsilonproteobacteria;o__Campylobacterales;f__Helicobacteraceae	0	0	0	0	0	5	28	11	10	7		k__Bacteria;p__Proteobacteria;c__Epsilonproteobacteria;o__Campylobacterales;f__Helicobacteraceae	0	0	0	0	0	9.66651e-05	0.000454118	0.000210655	0.000185384	0.000138304
k__Bacteria;p__Proteobacteria;c__Gammaproteobacteria;o__Oceanospirillales;f__Halomonadaceae	0	0	0	0	5	0	12	12	17	9		k__Bacteria;p__Proteobacteria;c__Gammaproteobacteria;o__Oceanospirillales;f__Halomonadaceae	0	0	0	0	0.000118053	0	0.000194622	0.000229806	0.000315153	0.00017782
k__Bacteria;p__Proteobacteria;c__Gammaproteobacteria;o__Chromatiales;f__Ectothiorhodospiraceae	0	0	0	0	0	16	21	14	5	0		k__Bacteria;p__Proteobacteria;c__Gammaproteobacteria;o__Chromatiales;f__Ectothiorhodospiraceae	0	0	0	0	0	0.000309328	0.000340588	0.000268107	9.26922e-05	0
k__Bacteria;p__Nitrospirae;c__Nitrospira;o__Nitrospirales;f__Nitrospiraceae	0	0	0	0	0	19	31	0	0	7		k__Bacteria;p__Nitrospirae;c__Nitrospira;o__Nitrospirales;f__Nitrospiraceae	0	0	0	0	0	0.000367327	0.000502773	0	0	0.000138304
k__Bacteria;p__Bacteroidetes;c__Flavobacteriia;o__Flavobacteriales;f__Cryomorphaceae	0	0	3	15	8	5	6	0	0	12		k__Bacteria;p__Bacteroidetes;c__Flavobacteriia;o__Flavobacteriales;f__Cryomorphaceae	0	0	6.66134e-05	0.000302042	0.000188884	9.66651e-05	9.7311e-05	0	0	0.000237093
k__Bacteria;p__Planctomycetes;c__Planctomycetia;o__Pirellulales;f__Pirellulaceae	0	0	0	0	0	17	7	7	2	17		k__Bacteria;p__Planctomycetes;c__Planctomycetia;o__Pirellulales;f__Pirellulaceae	0	0	0	0	0	0.000328661	0.000113529	0.000134053	3.70769e-05	0.000335882
k__Bacteria;p__Fusobacteria;c__Fusobacteriia;o__Fusobacteriales;f__Fusobacteriaceae	0	0	0	0	0	10	0	7	12	20		k__Bacteria;p__Fusobacteria;c__Fusobacteriia;o__Fusobacteriales;f__Fusobacteriaceae	0	0	0	0	0	0.00019333	0	0.000134053	0.000222461	0.000395155
k__Bacteria;p__Proteobacteria;c__Gammaproteobacteria;o__Chromatiales;f__Halothiobacillaceae	0	0	0	0	0	3	0	21	8	16		k__Bacteria;p__Proteobacteria;c__Gammaproteobacteria;o__Chromatiales;f__Halothiobacillaceae	0	0	0	0	0	5.7999e-05	0	0.00040216	0.000148307	0.000316124
k__Bacteria;p__Actinobacteria;c__Actinobacteria;o__Actinomycetales;f__Cellulomonadaceae	0	14	0	26	0	0	0	0	0	0		k__Bacteria;p__Actinobacteria;c__Actinobacteria;o__Actinomycetales;f__Cellulomonadaceae	0	0.000291934	0	0.000523539	0	0	0	0	0	0
k__Bacteria;p__Planctomycetes;c__Planctomycetia;o__Gemmatales;f__Gemmataceae	0	0	0	2	0	21	9	0	4	7		k__Bacteria;p__Planctomycetes;c__Planctomycetia;o__Gemmatales;f__Gemmataceae	0	0	0	4.02722e-05	0	0.000405993	0.000145966	0	7.41537e-05	0.000138304
k__Bacteria;p__Bacteroidetes;c__Bacteroidia;o__Bacteroidales;f__[Paraprevotellaceae]	0	0	5	4	0	0	3	17	11	0		k__Bacteria;p__Bacteroidetes;c__Bacteroidia;o__Bacteroidales;f__[Paraprevotellaceae]	0	0	0.000111022	8.05445e-05	0	0	4.86555e-05	0.000325558	0.000203923	0
k__Bacteria;p__Cyanobacteria;c__Chloroplast;o__Chlorophyta;f__Chlamydomonadaceae	0	0	0	0	0	0	47	0	0	0		k__Bacteria;p__Cyanobacteria;c__Chloroplast;o__Chlorophyta;f__Chlamydomonadaceae	0	0	0	0	0	0	0.000762269	0	0	0
k__Bacteria;p__Actinobacteria;c__Acidimicrobiia;o__Acidimicrobiales;f__Microthrixaceae	0	0	3	9	0	4	9	5	3	6		k__Bacteria;p__Actinobacteria;c__Acidimicrobiia;o__Acidimicrobiales;f__Microthrixaceae	0	0	6.66134e-05	0.000181225	0	7.7332e-05	0.000145966	9.57524e-05	5.56153e-05	0.000118547
k__Bacteria;p__Acidobacteria;c__[Chloracidobacteria];o__RB41;f__Ellin6075	0	0	15	0	0	12	8	0	0	0		k__Bacteria;p__Acidobacteria;c__[Chloracidobacteria];o__RB41;f__Ellin6075	0	0	0.000333067	0	0	0.000231996	0.000129748	0	0	0
k__Bacteria;p__Proteobacteria;c__Gammaproteobacteria;o__Alteromonadales;f__OM60	0	0	0	0	0	0	7	0	20	9		k__Bacteria;p__Proteobacteria;c__Gammaproteobacteria;o__Alteromonadales;f__OM60	0	0	0	0	0	0	0.000113529	0	0.000370769	0.00017782
k__Bacteria;p__Actinobacteria;c__Actinobacteria;o__Actinomycetales;f__Kineosporiaceae	0	0	0	30	0	0	0	0	0	0		k__Bacteria;p__Actinobacteria;c__Actinobacteria;o__Actinomycetales;f__Kineosporiaceae	0	0	0	0.000604084	0	0	0	0	0	0
k__Bacteria;p__Proteobacteria;c__Deltaproteobacteria;o__Myxococcales;f__Nannocystaceae	0	0	0	0	0	9	17	0	2	4		k__Bacteria;p__Proteobacteria;c__Deltaproteobacteria;o__Myxococcales;f__Nannocystaceae	0	0	0	0	0	0.000173997	0.000275714	0	3.70769e-05	7.90311e-05
k__Bacteria;p__Firmicutes;c__Bacilli;o__Lactobacillales;f__Aerococcaceae	0	3	0	0	0	4	5	2	15	0		k__Bacteria;p__Firmicutes;c__Bacilli;o__Lactobacillales;f__Aerococcaceae	0	6.25573e-05	0	0	0	7.7332e-05	8.10925e-05	3.8301e-05	0.000278076	0
k__Bacteria;p__Planctomycetes;c__Planctomycetia;o__Gemmatales;f__Isosphaeraceae	0	3	0	0	0	4	13	0	0	8		k__Bacteria;p__Planctomycetes;c__Planctomycetia;o__Gemmatales;f__Isosphaeraceae	0	6.25573e-05	0	0	0	7.7332e-05	0.00021084	0	0	0.000158062
k__Bacteria;p__Actinobacteria;c__Actinobacteria;o__Actinomycetales;f__Dietziaceae	0	0	0	0	0	0	6	9	0	12		k__Bacteria;p__Actinobacteria;c__Actinobacteria;o__Actinomycetales;f__Dietziaceae	0	0	0	0	0	0	9.7311e-05	0.000172354	0	0.000237093
k__Bacteria;p__Proteobacteria;c__Deltaproteobacteria;o__Myxococcales;f__Haliangiaceae	0	0	4	0	0	0	21	4	0	0		k__Bacteria;p__Proteobacteria;c__Deltaproteobacteria;o__Myxococcales;f__Haliangiaceae	0	0	8.88178e-05	0	0	0	0.000340588	7.66019e-05	0	0
k__Bacteria;p__Proteobacteria;c__Gammaproteobacteria;o__Vibrionales;f__Pseudoalteromonadaceae	0	0	0	0	0	25	0	0	0	0		k__Bacteria;p__Proteobacteria;c__Gammaproteobacteria;o__Vibrionales;f__Pseudoalteromonadaceae	0	0	0	0	0	0.000483325	0	0	0	0
k__Bacteria;p__Actinobacteria;c__Actinobacteria;o__Actinomycetales;f__Tsukamurellaceae	0	23	0	0	0	0	0	0	0	0		k__Bacteria;p__Actinobacteria;c__Actinobacteria;o__Actinomycetales;f__Tsukamurellaceae	0	0.000479606	0	0	0	0	0	0	0	0
k__Bacteria;p__Bacteroidetes;c__Bacteroidia;o__Bacteroidales;f__S24-7	0	0	16	0	0	2	0	4	0	0		k__Bacteria;p__Bacteroidetes;c__Bacteroidia;o__Bacteroidales;f__S24-7	0	0	0.000355271	0	0	3.8666e-05	0	7.66019e-05	0	0
k__Bacteria;p__Bacteroidetes;c__Bacteroidia;o__Bacteroidales;f__[Odoribacteraceae]	7	0	7	8	0	0	0	0	0	0		k__Bacteria;p__Bacteroidetes;c__Bacteroidia;o__Bacteroidales;f__[Odoribacteraceae]	0.000151969	0	0.000155431	0.000161089	0	0	0	0	0	0
k__Bacteria;p__Acidobacteria;c__Holophagae;o__Holophagales;f__Holophagaceae	0	0	0	0	0	2	16	0	8	0		k__Bacteria;p__Acidobacteria;c__Holophagae;o__Holophagales;f__Holophagaceae	0	0	0	0	0	3.8666e-05	0.000259496	0	0.000148307	0
k__Bacteria;p__Actinobacteria;c__Actinobacteria;o__Actinomycetales;f__Beutenbergiaceae	0	0	0	0	0	0	0	0	22	0		k__Bacteria;p__Actinobacteria;c__Actinobacteria;o__Actinomycetales;f__Beutenbergiaceae	0	0	0	0	0	0	0	0	0.000407845	0
k__Bacteria;p__Proteobacteria;c__Gammaproteobacteria;o__Alteromonadales;f__Alteromonadaceae	0	0	0	0	0	12	2	0	4	3		k__Bacteria;p__Proteobacteria;c__Gammaproteobacteria;o__Alteromonadales;f__Alteromonadaceae	0	0	0	0	0	0.000231996	3.2437e-05	0	7.41537e-05	5.92733e-05
k__Bacteria;p__Proteobacteria;c__Betaproteobacteria;o__Hydrogenophilales;f__Hydrogenophilaceae	0	0	0	0	0	0	5	0	0	16		k__Bacteria;p__Proteobacteria;c__Betaproteobacteria;o__Hydrogenophilales;f__Hydrogenophilaceae	0	0	0	0	0	0	8.10925e-05	0	0	0.000316124
k__Bacteria;p__Actinobacteria;c__Actinobacteria;o__Actinomycetales;f__Nakamurellaceae	0	0	6	0	0	0	5	0	9	0		k__Bacteria;p__Actinobacteria;c__Actinobacteria;o__Actinomycetales;f__Nakamurellaceae	0	0	0.000133227	0	0	0	8.10925e-05	0	0.000166846	0
k__Bacteria;p__Proteobacteria;c__Alphaproteobacteria;o__Rhizobiales;f__Methylobacteriaceae	3	0	0	0	0	3	0	0	13	0		k__Bacteria;p__Proteobacteria;c__Alphaproteobacteria;o__Rhizobiales;f__Methylobacteriaceae	6.51296e-05	0	0	0	0	5.7999e-05	0	0	0.000241	0
k__Bacteria;p__Firmicutes;c__Clostridia;o__Clostridiales;f__Dehalobacteriaceae	0	0	0	0	0	5	4	0	7	0		k__Bacteria;p__Firmicutes;c__Clostridia;o__Clostridiales;f__Dehalobacteriaceae	0	0	0	0	0	9.66651e-05	6.4874e-05	0	0.000129769	0
k__Bacteria;p__Firmicutes;c__Bacilli;o__Gemellales;f__Gemellaceae	0	0	3	5	0	4	2	0	0	0		k__Bacteria;p__Firmicutes;c__Bacilli;o__Gemellales;f__Gemellaceae	0	0	6.66134e-05	0.000100681	0	7.7332e-05	3.2437e-05	0	0	0
k__Bacteria;p__Chloroflexi;c__Anaerolineae;o__Caldilineales;f__Caldilineaceae	0	0	0	0	0	4	5	0	0	6		k__Bacteria;p__Chloroflexi;c__Anaerolineae;o__Caldilineales;f__Caldilineaceae	0	0	0	0	0	7.7332e-05	8.10925e-05	0	0	0.000118547
k__Bacteria;p__Actinobacteria;c__Actinobacteria;o__Actinomycetales;f__Sanguibacteraceae	0	0	0	0	11	0	0	0	0	0		k__Bacteria;p__Actinobacteria;c__Actinobacteria;o__Actinomycetales;f__Sanguibacteraceae	0	0	0	0	0.000259716	0	0	0	0	0
k__Bacteria;p__Firmicutes;c__Bacilli;o__Bacillales;f__[Exiguobacteraceae]	0	0	0	4	0	0	0	0	9	0		k__Bacteria;p__Firmicutes;c__Bacilli;o__Bacillales;f__[Exiguobacteraceae]	0	0	0	8.05445e-05	0	0	0	0	0.000166846	0
k__Bacteria;p__Bacteroidetes;c__Bacteroidia;o__Bacteroidales;f__SB-1	0	0	0	0	5	0	6	0	0	0		k__Bacteria;p__Bacteroidetes;c__Bacteroidia;o__Bacteroidales;f__SB-1	0	0	0	0	0.000118053	0	9.7311e-05	0	0	0
k__Bacteria;p__Proteobacteria;c__Alphaproteobacteria;o__Rickettsiales;f__mitochondria	0	0	2	4	0	0	0	0	0	4		k__Bacteria;p__Proteobacteria;c__Alphaproteobacteria;o__Rickettsiales;f__mitochondria	0	0	4.44089e-05	8.05445e-05	0	0	0	0	0	7.90311e-05
k__Bacteria;p__Proteobacteria;c__Gammaproteobacteria;o__Methylococcales;f__Methylococcaceae	0	0	0	0	0	0	0	0	0	10		k__Bacteria;p__Proteobacteria;c__Gammaproteobacteria;o__Methylococcales;f__Methylococcaceae	0	0	0	0	0	0	0	0	0	0.000197578
k__Bacteria;p__Proteobacteria;c__Gammaproteobacteria;o__Xanthomonadales;f__Sinobacteraceae	0	0	0	3	0	4	3	0	0	0		k__Bacteria;p__Proteobacteria;c__Gammaproteobacteria;o__Xanthomonadales;f__Sinobacteraceae	0	0	0	6.04084e-05	0	7.7332e-05	4.86555e-05	0	0	0
k__Bacteria;p__Spirochaetes;c__[Leptospirae];o__[Leptospirales];f__Sediment-4	0	0	2	0	0	0	0	4	3	0		k__Bacteria;p__Spirochaetes;c__[Leptospirae];o__[Leptospirales];f__Sediment-4	0	0	4.44089e-05	0	0	0	0	7.66019e-05	5.56153e-05	0
k__Bacteria;p__Verrucomicrobia;c__Opitutae;o__Opitutales;f__Opitutaceae	0	2	0	0	2	2	3	0	0	0		k__Bacteria;p__Verrucomicrobia;c__Opitutae;o__Opitutales;f__Opitutaceae	0	4.17049e-05	0	0	4.7221e-05	3.8666e-05	4.86555e-05	0	0	0
k__Bacteria;p__Verrucomicrobia;c__Verruco-5;o__WCHB1-41;f__WCHB1-25	0	0	0	0	0	0	6	0	4	0		k__Bacteria;p__Verrucomicrobia;c__Verruco-5;o__WCHB1-41;f__WCHB1-25	0	0	0	0	0	0	9.7311e-05	0	7.41537e-05	0
k__Bacteria;p__Proteobacteria;c__Deltaproteobacteria;o__Desulfobacterales;f__Desulfobacteraceae	0	0	0	0	0	0	0	4	5	0		k__Bacteria;p__Proteobacteria;c__Deltaproteobacteria;o__Desulfobacterales;f__Desulfobacteraceae	0	0	0	0	0	0	0	7.66019e-05	9.26922e-05	0
k__Bacteria;p__Actinobacteria;c__Actinobacteria;o__Actinomycetales;f__Geodermatophilaceae	0	0	0	0	0	0	0	0	0	8		k__Bacteria;p__Actinobacteria;c__Actinobacteria;o__Actinomycetales;f__Geodermatophilaceae	0	0	0	0	0	0	0	0	0	0.000158062
k__Bacteria;p__Spirochaetes;c__Spirochaetes;o__Spirochaetales;f__Spirochaetaceae	0	0	5	0	0	0	0	0	0	2		k__Bacteria;p__Spirochaetes;c__Spirochaetes;o__Spirochaetales;f__Spirochaetaceae	0	0	0.000111022	0	0	0	0	0	0	3.95155e-05
k__Bacteria;p__Synergistetes;c__Synergistia;o__Synergistales;f__Anaerobaculaceae	0	0	0	0	0	0	0	7	0	0		k__Bacteria;p__Synergistetes;c__Synergistia;o__Synergistales;f__Anaerobaculaceae	0	0	0	0	0	0	0	0.000134053	0	0
k__Bacteria;p__Actinobacteria;c__Acidimicrobiia;o__Acidimicrobiales;f__C111	0	0	0	0	0	5	2	0	0	0		k__Bacteria;p__Actinobacteria;c__Acidimicrobiia;o__Acidimicrobiales;f__C111	0	0	0	0	0	9.66651e-05	3.2437e-05	0	0	0
k__Bacteria;p__Verrucomicrobia;c__[Spartobacteria];o__[Chthoniobacterales];f__[Chthoniobacteraceae]	0	0	0	0	0	0	4	0	0	3		k__Bacteria;p__Verrucomicrobia;c__[Spartobacteria];o__[Chthoniobacterales];f__[Chthoniobacteraceae]	0	0	0	0	0	0	6.4874e-05	0	0	5.92733e-05
k__Bacteria;p__Chloroflexi;c__Anaerolineae;o__SBR1031;f__A4b	0	0	0	0	0	3	4	0	0	0		k__Bacteria;p__Chloroflexi;c__Anaerolineae;o__SBR1031;f__A4b	0	0	0	0	0	5.7999e-05	6.4874e-05	0	0	0
k__Bacteria;p__Proteobacteria;c__Gammaproteobacteria;o__Aeromonadales;f__Succinivibrionaceae	0	2	0	0	2	0	2	0	0	0		k__Bacteria;p__Proteobacteria;c__Gammaproteobacteria;o__Aeromonadales;f__Succinivibrionaceae	0	4.17049e-05	0	0	4.7221e-05	0	3.2437e-05	0	0	0
k__Bacteria;p__Actinobacteria;c__Actinobacteria;o__Actinomycetales;f__Propionibacteriaceae	0	0	0	0	0	0	0	2	4	0		k__Bacteria;p__Actinobacteria;c__Actinobacteria;o__Actinomycetales;f__Propionibacteriaceae	0	0	0	0	0	0	0	3.8301e-05	7.41537e-05	0
k__Bacteria;p__Proteobacteria;c__Gammaproteobacteria;o__Acidithiobacillales;f__Acidithiobacillaceae	0	0	0	0	0	0	0	0	6	0		k__Bacteria;p__Proteobacteria;c__Gammaproteobacteria;o__Acidithiobacillales;f__Acidithiobacillaceae	0	0	0	0	0	0	0	0	0.000111231	0
k__Bacteria;p__Verrucomicrobia;c__[Pedosphaerae];o__[Pedosphaerales];f__R4-41B	0	0	0	0	0	0	4	0	0	2		k__Bacteria;p__Verrucomicrobia;c__[Pedosphaerae];o__[Pedosphaerales];f__R4-41B	0	0	0	0	0	0	6.4874e-05	0	0	3.95155e-05
k__Bacteria;p__Chlamydiae;c__Chlamydiia;o__Chlamydiales;f__Criblamydiaceae	0	0	0	0	0	2	4	0	0	0		k__Bacteria;p__Chlamydiae;c__Chlamydiia;o__Chlamydiales;f__Criblamydiaceae	0	0	0	0	0	3.8666e-05	6.4874e-05	0	0	0
k__Bacteria;p__Proteobacteria;c__Deltaproteobacteria;o__Desulfuromonadales;f__Geobacteraceae	0	0	0	0	0	0	0	5	0	0		k__Bacteria;p__Proteobacteria;c__Deltaproteobacteria;o__Desulfuromonadales;f__Geobacteraceae	0	0	0	0	0	0	0	9.57524e-05	0	0
k__Bacteria;p__Proteobacteria;c__Betaproteobacteria;o__Procabacteriales;f__Procabacteriaceae	0	0	0	0	0	0	5	0	0	0		k__Bacteria;p__Proteobacteria;c__Betaproteobacteria;o__Procabacteriales;f__Procabacteriaceae	0	0	0	0	0	0	8.10925e-05	0	0	0
k__Bacteria;p__Synergistetes;c__Synergistia;o__Synergistales;f__TTA_B6	0	0	0	0	0	0	0	0	0	4		k__Bacteria;p__Synergistetes;c__Synergistia;o__Synergistales;f__TTA_B6	0	0	0	0	0	0	0	0	0	7.90311e-05
k__Bacteria;p__Firmicutes;c__Clostridia;o__Clostridiales;f__Gracilibacteraceae	0	0	0	0	0	4	0	0	0	0		k__Bacteria;p__Firmicutes;c__Clostridia;o__Clostridiales;f__Gracilibacteraceae	0	0	0	0	0	7.7332e-05	0	0	0	0
k__Bacteria;p__Firmicutes;c__Clostridia;o__Clostridiales;f__Syntrophomonadaceae	0	0	0	0	0	0	0	4	0	0		k__Bacteria;p__Firmicutes;c__Clostridia;o__Clostridiales;f__Syntrophomonadaceae	0	0	0	0	0	0	0	7.66019e-05	0	0
k__Bacteria;p__Proteobacteria;c__Deltaproteobacteria;o__Syntrophobacterales;f__Syntrophaceae	0	0	0	0	0	0	0	0	2	2		k__Bacteria;p__Proteobacteria;c__Deltaproteobacteria;o__Syntrophobacterales;f__Syntrophaceae	0	0	0	0	0	0	0	0	3.70769e-05	3.95155e-05
k__Bacteria;p__Actinobacteria;c__Thermoleophilia;o__Solirubrobacterales;f__Patulibacteraceae	0	0	0	0	0	0	0	0	4	0		k__Bacteria;p__Actinobacteria;c__Thermoleophilia;o__Solirubrobacterales;f__Patulibacteraceae	0	0	0	0	0	0	0	0	7.41537e-05	0
k__Bacteria;p__Armatimonadetes;c__[Fimbriimonadia];o__[Fimbriimonadales];f__[Fimbriimonadaceae]	0	0	0	0	0	0	0	0	4	0		k__Bacteria;p__Armatimonadetes;c__[Fimbriimonadia];o__[Fimbriimonadales];f__[Fimbriimonadaceae]	0	0	0	0	0	0	0	0	7.41537e-05	0
k__Bacteria;p__Proteobacteria;c__Deltaproteobacteria;o__Desulfarculales;f__Desulfarculaceae	0	0	0	0	0	0	0	0	4	0		k__Bacteria;p__Proteobacteria;c__Deltaproteobacteria;o__Desulfarculales;f__Desulfarculaceae	0	0	0	0	0	0	0	0	7.41537e-05	0
k__Bacteria;p__Proteobacteria;c__Deltaproteobacteria;o__Myxococcales;f__0319-6G20	0	0	0	3	0	0	0	0	0	0		k__Bacteria;p__Proteobacteria;c__Deltaproteobacteria;o__Myxococcales;f__0319-6G20	0	0	0	6.04084e-05	0	0	0	0	0	0
k__Bacteria;p__Proteobacteria;c__Gammaproteobacteria;o__Alteromonadales;f__Shewanellaceae	0	0	0	0	0	0	3	0	0	0		k__Bacteria;p__Proteobacteria;c__Gammaproteobacteria;o__Alteromonadales;f__Shewanellaceae	0	0	0	0	0	0	4.86555e-05	0	0	0
k__Bacteria;p__Proteobacteria;c__Gammaproteobacteria;o__Methylococcales;f__Crenotrichaceae	0	0	0	0	0	0	3	0	0	0		k__Bacteria;p__Proteobacteria;c__Gammaproteobacteria;o__Methylococcales;f__Crenotrichaceae	0	0	0	0	0	0	4.86555e-05	0	0	0
k__Bacteria;p__Proteobacteria;c__Deltaproteobacteria;o__Myxococcales;f__Polyangiaceae	0	0	0	0	2	0	0	0	0	0		k__Bacteria;p__Proteobacteria;c__Deltaproteobacteria;o__Myxococcales;f__Polyangiaceae	0	0	0	0	4.7221e-05	0	0	0	0	0
k__Bacteria;p__Armatimonadetes;c__Armatimonadia;o__Armatimonadales;f__Armatimonadaceae	0	0	0	2	0	0	0	0	0	0		k__Bacteria;p__Armatimonadetes;c__Armatimonadia;o__Armatimonadales;f__Armatimonadaceae	0	0	0	4.02722e-05	0	0	0	0	0	0
k__Bacteria;p__Proteobacteria;c__Gammaproteobacteria;o__Chromatiales;f__Chromatiaceae	0	0	0	0	0	2	0	0	0	0		k__Bacteria;p__Proteobacteria;c__Gammaproteobacteria;o__Chromatiales;f__Chromatiaceae	0	0	0	0	0	3.8666e-05	0	0	0	0
k__Bacteria;p__Acidobacteria;c__Solibacteres;o__Solibacterales;f__AKIW659	0	0	0	0	0	0	0	2	0	0		k__Bacteria;p__Acidobacteria;c__Solibacteres;o__Solibacterales;f__AKIW659	0	0	0	0	0	0	0	3.8301e-05	0	0
k__Bacteria;p__Verrucomicrobia;c__Opitutae;o__[Cerasicoccales];f__[Cerasicoccaceae]	0	0	0	0	0	0	0	2	0	0		k__Bacteria;p__Verrucomicrobia;c__Opitutae;o__[Cerasicoccales];f__[Cerasicoccaceae]	0	0	0	0	0	0	0	3.8301e-05	0	0
k__Bacteria;p__Bacteroidetes;c__Bacteroidia;o__Bacteroidales;f__p-2534-18B5	0	0	0	0	0	0	0	0	2	0		k__Bacteria;p__Bacteroidetes;c__Bacteroidia;o__Bacteroidales;f__p-2534-18B5	0	0	0	0	0	0	0	0	3.70769e-05	0
k__Bacteria;p__Actinobacteria;c__Thermoleophilia;o__Solirubrobacterales;f__Conexibacteraceae	0	0	0	0	0	0	2	0	0	0		k__Bacteria;p__Actinobacteria;c__Thermoleophilia;o__Solirubrobacterales;f__Conexibacteraceae	0	0	0	0	0	0	3.2437e-05	0	0	0
k__Bacteria;p__Cyanobacteria;c__Synechococcophycideae;o__Pseudanabaenales;f__Pseudanabaenaceae	0	0	0	0	0	0	2	0	0	0		k__Bacteria;p__Cyanobacteria;c__Synechococcophycideae;o__Pseudanabaenales;f__Pseudanabaenaceae	0	0	0	0	0	0	3.2437e-05	0	0	0
k__Bacteria;p__Lentisphaerae;c__[Lentisphaeria];o__Victivallales;f__Victivallaceae	0	0	0	0	0	0	2	0	0	0		k__Bacteria;p__Lentisphaerae;c__[Lentisphaeria];o__Victivallales;f__Victivallaceae	0	0	0	0	0	0	3.2437e-05	0	0	0
k__Bacteria;p__WWE1;c__[Cloacamonae];o__[Cloacamonales];f__[Cloacamonaceae]	0	0	0	0	0	0	2	0	0	0		k__Bacteria;p__WWE1;c__[Cloacamonae];o__[Cloacamonales];f__[Cloacamonaceae]	0	0	0	0	0	0	3.2437e-05	0	0	0
Unclassified families	163	1042	800	818	791	2532	2741	3419	4219	2959		Unclassified families	0.00353871	0.0217283	0.0177636	0.0164713	0.0186759	0.0489512	0.0444549	0.0654755	0.0782136	0.0584632
Total	46062	47956	45036	49662	42354	51725	61658	52218	53942	50613		Total	1	1	1	1	1	1	1	1	1	1
